# Supplementary material for: Voretigene neparvovec for inherited retinal dystrophy due to RPE65 mutations: a scoping review of eligibility and treatment challenges from clinical trials to real practice
Source: Eye (Lond). 2024 Apr 16;38(13):2504–15. doi: 10.1038/s41433-024-03065-6 (PMC11385234; doi:10.1038/s41433-024-03065-6)
Supplement: Supplementary file 1 — Data Set [file 41433_2024_3065_MOESM1_ESM.xlsx]

## Sheet: chart
pubmed ID	authors	Year	title	abstract	journal	DOI	URL	Relevant	Type of study (Clinical trial, RWE, …)	N patients	Sex (Male %)	Age (median or average, if no median available)	Follow-up (mo)	1) Psychophysical tests, imaging employed (primary studies) /discussed (reviews)	2) Evaluation of the impact of treatment on disease progression	3) Potential correlation between visual function and morpho-anatomic parameters changes after treatment	4) Definition of the upper limit of retinal degeneration for VN	5) advanced technologies to be potentially deployed in clinical practice	Genetics	6) Impact of surgical procedure on treatment outcomes
11326284	Acland GM et al	2001	Gene therapy restores vision in a canine model of childhood blindness	The relationship between the neurosensory photoreceptors and the adjacent retinal pigment epithelium (RPE) controls not only normal retinal function, but also the pathogenesis of hereditary retinal degenerations. The molecular bases for both primary photoreceptor and RPE diseases that cause blindness have been identified. Gene therapy has been used successfully to slow degeneration in rodent mode…	Nature genetics	10.1038/ng0501-92	https://doi.org/10.1038/ng0501-92	No	In vivo					assessed the consequences by electroretinography. We demonstrated transmission of retinal activity to higher visual pathways by pupillometry. The threshold intensity to reach a criterion pupillary response (Fig. 3e) was improved in subretinally treated compared with untreated eyes. flash-evoked visual cortical potentials in the darkadapted state yielded waveforms from the subretinally (but not in…	We delivered AAV-RPE65 intra-ocularly to three RPE65–/– dogs (Table 1) and assessed the consequences by electroretinography (ERG; Fig. 3). Responses from the right eye of BR33 (Fig. 3a, right) had b-wave thresholds lower by approximately 4 log units than pre-treatment and were similar to normal (Fig. 3a, left). ERG photoresponses in 3 subretinally injected eyes showed maximal amplitudes of 27, 36…
12657607	Narfstrom K et al	2003	Functional and structural recovery of the retina after gene therapy in the RPE65 null mutation dog	PURPOSE: To assess the efficacy of AAV-mediated gene therapy to restore vision in a large number of RPE65(-/-) dogs and to determine whether systemic and local side effects are caused by the treatment. METHODS: Normal RPE65 dog cDNA was subcloned into an rAAV vector under control of a cytomegalovirus promoter, and an AAV.GFP control vector was also produced with the titers 2 x 10(12) particles/mL…	Investigative ophthalmology & visual science	10.1167/iovs.02-0595	https://doi.org/10.1167/iovs.02-0595	No	In vivo	12		24-30 months	6- to 9-month follow-up	visual behavioral testing, ophthalmic examinations, and ERGs before the treatment. Similar postsurgery follow-up studies were performed at regular intervals. Behavioral tests included assessment of the ability to navigate a maze and to follow a strong beam of light on the wall in a dimly lit room. Pupillary light reflexes were tested and indirect ophthalmoscopy (Welch Allyn, Skaneateles Falls, NY…	Approximately 10 weeks after the subretinal treatment with rAAV-RPE65, the nystagmus disappeared in all 11 affected dogs. The nystagmus was, however, still prevalent in the dog (Checkers) that was treated by intravitreous rAAV.GFP injection. The treated fundi were mainly normal appearing except for in the 2.5-year-old dog (Bonus), in which there were bilateral slight generalized vascular attenuat…	Treatment with rAAV.RPE65 did not result in any apparent recovery of outer segment morphology at the 3- and 6-month follow-up ultrastructural study. In the AAV.RPE65-treated eyes, outer segment morphology was similar within and outside the treated regions. In addition, there was no appreciable difference in the appearance of the outer segments between the AAV.RPE65-and the AAV.GFP-treated eyes wi…
12692160	Narfstrom K et al	2003	In vivo gene therapy in young and adult RPE65-/- dogs produces long-term visual improvement	Defects in the RPE65 gene, which is selectively expressed in the retinal pigment epithelium (RPE), result in blindness and gradual photoreceptor cell degeneration. Experiments were conducted to assess the efficacy of gene replacement therapy in restoring retinal function in RPE65-/- dogs. Long-term effects of RPE65 gene therapy were assessed using visual behavioral testing and electroretinographi…	The Journal of heredity	10.1093/jhered/esg015	https://doi.org/10.1093/jhered/esg015	No	In vivo	7 dogs		4 months-2,5 years	6-11- months	Prior to surgery, all dogs underwent general and ophthalmic clinical examinations. To establish a baseline for comparison, visual capacity was evaluated at 6–7 weeks of age in a dimly lit room and then in ordinary room light. Visual maze testing was performed 6–11 months after surgery on the two control animals and the five affected treated animals. Objective visual testing was measured as the nu…	Four weeks after surgery there was a marked change in the visual behavior of the previously blind dogshigher number ofcollisions were noted between the treated and controlanimals in dim light conditions, no difference was notedbetween the treated and control animals in bright lightc onditions. All ERG parameters increased significantly in the eyes treated with the rAAV.RPE65 construct in the earl…		Preoperative ERG amplitudes were very low to nonrecordable in all affected animalsthe finding that this treatment is effective not only in young dogs but also in older animals, up to 2.5 years, in which there is already significant retinal degeneration, may allow for application of this novel treatment to older individuals with more advanced retinal disease.
15231395	Koenekoop RK	2004	An overview of Leber congenital amaurosis: a model to understand human retinal development	Leber congenital amaurosis is a congenital retinal dystrophy described almost 150 years ago. Today, Leber congenital amaurosis is proving instrumental in our understanding of the molecular events that determine normal and aberrant retinal development. Six genes have been shown to be mutated in Leber congenital amaurosis, and they participate in a wide variety of retinal pathways: retinoid metabol…	Survey of ophthalmology	10.1016/j.survophthal.2004.04.003	https://doi.org/10.1016/j.survophthal.2004.04.003	No	Review					N/A	N/A	N/A	N/A	N/A
15106616	Preising MN and Heegaard S	2004	Recent advances in early-onset severe retinal degeneration: more than just basic research	Successful treatment of early-onset sever retinal degeneration (EOSRD) in an animal model of the disease has provided the first proof-o-principle for retinal gene therapy of higher mammals. Currently, large sets of DNA samples are screened to identify patients with Leber's congenital amaurosis (LCA) carrying mutations in RPE65 as possible candidates for gene therapy trials. Research into EOSRD an…	Trends in molecular medicine	10.1016/j.molmed.2003.12.002	https://doi.org/10.1016/j.molmed.2003.12.002	No	Review						N/A	N/A	N/A	N/A
15109394	Lai CM et al	2004	Recombinant adeno-associated virus type 2-mediated gene delivery into the Rpe65(-/-) knockout mouse eye results in limited rescue	Background: Leber's congenital amaurosis (LCA) is a severe form of retinal dystrophy. Mutations in the RPE65 gene, which is abundantly expressed in retinal pigment epithelial (RPE) cells, account for approximately 10-15% of LCA cases. In this study we used the high turnover, and rapid breeding and maturation time of the Rpe65-/- knockout mice to assess the efficacy of using rAAV-mediated gene the…	Genetic Vaccines and Therapy	10.1186/1479-0556-2-3	https://doi.org/10.1186/1479-0556-2-3	No	In vivo			3 weeks	11 months	Electroretinography rAAV.RPE65-injected and uninjected Rpe65-/- mice were analyzed by electroretinography (ERG) at 1–2 mo (n = 15 rAAV.RPE65-injected, n = 10 uninjected), 7 mo (n = 12 rAAV.RPE65-injected, n = 4 uninjected) and 11 mo (n = 12 rAAV.RPE65-injected, n = 6 uninjected) post-injection. Following dark-adaptation of the mice, full-field scotopic flash ERGs were recorded. The a wave amplitu…	Electroretinography ERG analysis of Rpe65-/- mice showed an improvement in the response of rAAV.RPE65-injected animals compared with uninjected, age-matched controls. A comparison of scotopic and photopic ERG responses from injected and uninjected mice is presented in Fig. 2. At 1–2 mo postrAAV. RPE65 injection, an increase in the ERG b-wave amplitude was apparent (Fig. 2A and 2B, upper trace). A…	Morphological effects of rAAV.RPE65 injection in Rpe65-/-mouse retinas Histological analysis of the retinas of uninjected Rpe65-/- mice showed a slow, progressive degeneration of photoreceptors. In brief, at the early age of 1–2 mo, the retinas of uninjected Rpe65-/- mice appeared normal, except for the less organized appearance of the photoreceptor outer seg ments (Fig. 4A). The outer nuclear la…
15288992	Lorenz B et al	2004	Lack of Fundus Autofluorescence to 488 Nanometers from Childhood On in Patients with Early-Onset Severe Retinal Dystrophy Associated with Mutations in RPE65	Purpose: Fundus autofluorescence is due to accumulation of lipofuscin in the retinal pigment epithelium (RPE) resulting from incomplete digestion of N-retinylidene-phosphatidyl-ethanolamine from shed photoreceptor outer segment discs. Alteration in autofluorescence reflects changes in lipofuscin content of the RPE. Mutations on both alleles of RPE65 result in absent or largely decreased formation…	Ophthalmology	10.1016/j.ophtha.2004.01.033	https://doi.org/10.1016/j.ophtha.2004.01.033	Yes	Clinical trial (planned)	10	6 males	Four of the patients were children 10 to 14 years old; the 6 adults were 19 to 55		Clinical examination included best-corrected visual acuity (VA), refraction, slit-lamp biomicroscopy and funduscopy, Goldmann kinetic perimetry with 5 targets (V/4e, III/4e, I/3e, I/2e, and I/1e), fundus photography (TOPCON TRC 50X, Topcon Optical, Tokyo, Japan), and evaluation of nystagmus. Fundus Autofluorescenc. Autofluorescence was recorded using a standard confocal scanning laser ophthalmosc…			Patients characteristics: refer to table 2 in the text. This study was conducted to evaluate fundus autofluorescence in patients with early-onset severe retinal dystrophy (EOSRD, or early-onset rod–cone dystrophy) associated with mutations on both alleles of RPE65. We demonstrate that patients with EOSRD associated with RPE65 mutations have absent or very low fundus autofluorescence already from …		RPE65 variants: Refer to table 2. The homozygous insertion of an adenine in exon 4 (271insA) in family K is a novel frameshift mutation and predicts a translation stop at codon 95, thus resulting in the loss of two thirds of the protein. Therefore, 271insA is a functional null mutation. [discussion: testing for autofluorescence, particularly in young patients, seems to allow gene-directed mutatio…
16226919	Acland GM et al	2005	Long-term restoration of rod and cone vision by single dose rAAV-mediated gene transfer to the retina in a canine model of childhood blindness	The short- and long-term effects of gene therapy using AAV-mediated RPE65 transfer to canine retinal pigment epithelium were investigated in dogs affected with disease caused by RPE65 deficiency. Results with AAV 2/2, 2/1, and 2/5 vector pseudotypes, human or canine RPE65 cDNA, and constitutive or tissue-specific promoters were similar. Subretinally administered vectors restored retinal function …	Molecular therapy : the journal of the American Society of Gene Therapy	10.1016/j.ymthe.2005.08.008	https://doi.org/10.1016/j.ymthe.2005.08.008	No	In vivo	Forty dogs were studied. Twenty-eight dogs homozygous for the canine RPE65 mutation, and 1 unaffected control (mixed-breed dogs). Two purebred briard dogs (Exp1817, Exp2818; ), affected by the same RPE65 mutation as the colony dogs, were also studied as affected, untreated controls. In addition, 14 eyes from 9 normal control dogs were used for ERG studies.		age range 15-57 weeks		visual restoration assessed by analysis of electroretinographic responses	At present, one dog is 5 years out from the date of therapy, and six are between 2 and 4 years. These are very significant periods in terms of the canine life span, with no evidence of untoward result of the therapy. The visual recovery assessed by ERG has shown no sign of decrement at the time points measured, indicating that, at the retinal level, the recovery of rod and cone photoreceptor func…
16119056	Petersen-Jones S	2005	Advances in the molecular understanding of canine retinal diseases	Retinal dystrophies are a common cause of blindness in purebred dogs. Progressive retinal atrophy, the canine equivalent of retinitis pigmentosa in humans, is the most common dystrophy. Molecular studies have led to the identification of the genetic defect underlying some forms of progressive retinal atrophy and the mapping of the chromosomal location of others. Additionally, the gene mutation th…	The Journal of small animal practice	10.1111/j.1748-5827.2005.tb00333.x	https://doi.org/10.1111/j.1748-5827.2005.tb00333.x	No	Review
15565294	Paunescu K et al	2005	Longitudinal and cross-sectional study of patients with early-onset severe retinal dystrophy associated with RPE65 mutations.	PURPOSE: To quantify retinal function longitudinally and cross-sectionally in patients with autosomal-recessive early-onset severe retinal dystrophy (EOSRD) associated with RPE65 mutations. SUBJECTS AND METHODS: The ocular phenotype was characterized in four children from three families up to the second decade of life, and in three siblings from one family aged 43-54 years carrying compound heter…	Graefe's archive for clinical and experimental ophthalmology = Albrecht von Graefes Archiv fur klinische und experimentelle Ophthalmologie	10.1007/s00417-004-1020-x	https://doi.org/10.1007/s00417-004-1020-x	Yes	RWE	7		ag range 7-53 (4 children)	4-5 years	Ophthalmic examinations included assessment of visual acuity(VA:Visual function was evaluated by age-adapted functional tests: Teller acuity cards (TACs, until 3 years), Cambridge crowding cards (CCCs) and children’s pictures (between 3 years and 5 years), and illiterate E test and numbers (over 5 years)) and slit-lamp biomicroscopy. Kinetic photopic visual fieldswere measured with a Goldmann per…			Patients with EOSDR. Visual field area as proportion of normal for age: see table 1. Longitudinal phenotype is provided for the 4 children. Cross-sectional phenotype. Comparative analysis of literature data: Up to now a total of 78 patients/49 families with EOSRD or LCA2 associated with mutations in RPE65 have been reported, including those reported here. Visual functions are given in 51 patients…		All patients had homozygous or compound heterozygous mutations in RPE65. Children: IVS1 + 5G-->A/c.1060delA* + T457N; R91W/Y368H (2 siblings); c.90insT*/IVS1 + 5g-->a). Adults: c.271insA*/c.271insA* (3 siblings)
15837919	Jacobson SG et al	2005	Identifying photoreceptors in blind eyes caused by RPE65 mutations: Prerequisite for human gene therapy success	Mutations in RPE65, a gene essential to normal operation of the visual (retinoid) cycle, cause the childhood blindness known as Leber congenital amaurosis (LCA). Retinal gene therapy restores vision to blind canine and murine models of LCA. Gene therapy in blind humans with LCA from RPE65 mutations may also have potential for success but only if the retinal photoreceptor layer is intact, as in th…	Proceedings of the National Academy of Sciences of the United States of America	10.1073/pnas.0500646102	https://doi.org/10.1073/pnas.0500646102	Yes	RWE	11 RPE65 patient; 21 normal subjects for comparison. Rpe65-/- (n=82) andWT (n =12) mice of the same background		RPE65- age range 11-53; normal ange range 19-58		Human subjects: Cross-sectional retinal reflectivity profiles were obtained with OCT (Humphrey Instruments, Dublin, CA). In eight RPE65 patients and five normals, six scan groups were used to cover a 18x12-mm2 region of the retina centered on the fovea at high lateral resolution. Each scan group covered a region of 6 _x0003_ 6 mm2 of retina by using 21 parallel horizontal (‘‘raster’’) scans of 6-…	Mice: Each eye from treated animals was analyzed individually. The following criteria were used to define success in the unilateral subretinal AAV2_x0003_1-CMV-hRPE65- treated animals (Tx1): the peak area of syn-11-cis-retinal oxime was equal to or higher than 6 pmol, the peak elution for syn-11-cis-retinal oxime was eluted _x0006_0.3 min from the authentic standard syn-11-cis-retinal oxime, and …		High-resolution in vivo microscopy to quantify photoreceptor layer thickness in the human disease to define the relationship of retinal structure to vision and determine the potential for gene therapy success. Gene therapy in Rpe65-/- mice at advanced disease. The relationship between photoreceptor structure and colocalized visual function was defined in patients by using ONL thickness and dark-a…		RPE65 mutations in Leber congenital amaurosis patients: table 1
16223604	Pang JJ et al	2006	Gene therapy restores vision-dependent behavior as well as retinal structure and function in a mouse model of RPE65 Leber congenital amaurosis	Retinal pigment epithelium-specific protein 65 kDa (RPE65) is a protein responsible for isomerization of all-trans-retinaldehyde to its photoactive 11-cis-retinaldehyde and is essential for the visual cycle. RPE65 mutations can cause severe, early onset retinal diseases such as Leber congenital amaurosis (LCA). A naturally occurring rodent model of LCA with a recessive nonsense Rpe65 mutation, th…	Molecular therapy : the journal of the American Society of Gene Therapy	10.1016/j.ymthe.2005.09.001	https://doi.org/10.1016/j.ymthe.2005.09.001	No	In vivo					ERGs were recorded using the same methods as described previously [22] with the exception that both eyes of each mouse were tested simultaneously. Dark-adapted intensity-response functions were fitted with a Naka–Rushton function to derive parameters of rodmediated retinal function. Cone-mediated responses were recorded after 10 min of adaptation to a rod-saturating background.	At 7 months of age (6.5 months posttreatment), dark-adapted ERG responses obtained from AAV5-CBA-hRPE65-treated eyes had near-normal a- and b-wave amplitudes (Fig. 4A), while there was no detectable rod ERG response in untreated contralateral eyes. approximately 66%of normal retinal function was rescued by the AAV5-CBA-hRPE65 treatment. rd12 mice treated in only one eye showed significantly impro…	age-matched rd12 eyes treated with AAV5-CBA-hRPE65 showed a nearnormal retinal morphology (Fig. 3B) with 10–12 layers of ONL cells and somewhat shorter outer segments. AAV5- CBA-hRPE65-treated rd12 eyes appeared very similar to the normal eye, with 10 layers of the ONL and a compact, continuous arrangement of OS discs.
17249580	Stoddart CW et al	2006	Assessing the efficacy of gene therapy in Rpe65-/- mice using photoentrainment of circadian rhythm	Gene therapy (GT) can be described as the in vivo transfer of DNA for therapeutic purposes. In the case of congenital retinal dystrophies (RD), GT can only be considered a successful treatment option if the gene transfer results in the restoration of vision at some level. Thus, a critical component of developing GT treatments for RDs is assessing the amount of functioning vision that is produced.…	Advances in experimental medicine and biology	10.1007/0-387-32442-9_34	https://doi.org/10.1007/0-387-32442-9_34	No	In vivo
16799026	Jacobs JB et al	2006	Eye movement recordings as an effectiveness indicator of gene therapy in RPE65-deficient canines: implications for the ocular motor system	PURPOSE: To perform ocular motility recordings of infantile nystagmus (IN) in RPE65-deficient canines and determine whether they can be used as a motor indicator of restored retinal function to investigate the effects of gene therapy. METHODS: Treated and untreated canines were comfortably suspended in a custom-built sling and encouraged to fixate on distant targets at gaze angles varying between…	Investigative ophthalmology & visual science	10.1167/iovs.05-1233	https://doi.org/10.1167/iovs.05-1233	No	In vivo	11 dogs			17 months	We hypothesized that the application of the expanded nystagmus acuity function (NAFX—described later) would provide an objective estimate of the dogs’ visual function before and after therapy. The NAFX provides an assessment of how much visual loss could be ascribed to ocular motor system instability alone. It is important to remember that it is a predictor, rather than a direct measure, of best …	Nystagmus before and after Treatment: no untreated dog had an NAFX> 0.512, yet both uniocularly treated dogs had NAFX’s > 0.7, a 40% increaseall pretreated dogs had clinically observable nystagmus (in both eyes) whereas after treatment, the nystagmus was not clinically observableIt is important to keep in mind that the NAFX values presented for the treated dogs represent the worst case vision bec…
17032058	Bemelmans AP et al	2006	Lentiviral gene transfer of RPE65 rescues survival and function of cones in a mouse model of Leber congenital amaurosis	BACKGROUND: RPE65 is specifically expressed in the retinal pigment epithelium and is essential for the recycling of 11-cis-retinal, the chromophore of rod and cone opsins. In humans, mutations in RPE65 lead to Leber congenital amaurosis or early-onset retinal dystrophy, a severe form of retinitis pigmentosa. The proof of feasibility of gene therapy for RPE65 deficiency has already been establishe…	PLoS medicine	10.1371/journal.pmed.0030347	https://doi.org/10.1371/journal.pmed.0030347	No	In vivo					Electroretinogram recordings showed that Rpe65 gene transfer restored retinal function to a near-normal pattern. To assess cone survival more specifically, we used immunofluorescence labelling of the cone-specific protein transducin (GNAT2).	In contrast, the LV-RPE65 treatment improved to a great extent the b-wave threshold of the Rpe65 / mice (Figure 2A, right tracings). In this group, the threshold was improved for 6/10 eyes and, in the best cases (n¼2), the b-wave response appeared for stimuli as low as 10 2 cd s/m2 (i.e., 10-fold less sensitivity than wild type, compared to the 3,000-fold less sensitivity of the LV-GFP group) and…	This quantification demonstrated that LV-RPE65 treatment at P5 conserves the interphotoreceptor matrix sheath of cones for an extended period of time. Treatment of Rpe65-/- mice with LVRPE65, but not with LV GFP, significantly increased the number of outer segment labelled with GNAT2. In Rpe65 / mice, a marked decrease in both the M/L-opsin and the S-opsin was noticed with rare labelling showing …
16942444	Jacobson SG et al	2006	Safety in nonhuman primates of ocular AAV2-RPE65, a candidate treatment for blindness in Leber congenital amaurosis	Leber congenital amaurosis (LCA) is a molecularly heterogeneous disease group that leads to blindness. LCA caused by RPE65 mutations has been studied in animal models and vision has been restored by subretinal delivery of AAV-RPE65 vector. Human ocular gene transfer trials are being considered. Our safety studies of subretinal AAV-2/2.RPE65 in RPE65-mutant dogs showed evidence of modest photorece…	Human Gene Therapy	10.1089/hum.2006.17.845	https://doi.org/10.1089/hum.2006.17.845	No	In vivo
17503728	Rolling F et al	2006	Gene therapeutic prospects in early onset of severe retinal dystrophy: restoration of vision in RPE65 Briard dogs using an AAV serotype 4 vector that specifically targets the retinal pigmented epithelium	Previous studies have tested gene replacement therapy in RPE65 deficient dogs using recombinant adeno-associated virus 2/2 (rAAV2/2), -2/1 or -2/5 mediated delivery of the RPE65 gene. They all documented restoration of dark- and light-adapted ERG responses and improved psychophysical outcomes. Use of a specific RPE65 promoter and a rAAV vector that targets transgene expression specifically to the…	Bulletin et mémoires de l'Académie royale de médecine de Belgique	[n/a]		No	In vivo	9 affected purebred Briards		8-11 months	5-12 months	Electroretinography Global retinal function was tested using simultaneous bilateral flash photopic and scotopic electroretinography. ERGs were recorded in a standardized fashion, according to the International Society for Clinical Electrophysiology of Vision (ISCEV) protocols28, using a computer based system (Neuropack μ'"' MEB-9102K -Nikon-Kohdenn ", Japan) and contact lens electrodes (ERGjet®, …	All affected Briards treated with AA V2/4.hrpe65 or AA V2/2.hrpe65 vector between the age of8 to 11 months (Al-AS and A7-A8 respectively) displayed rod and cone function recovery in the treated retina in contrast to A6 which was injected with AA V2/4.hrpe65 at the age of 30 months and to A9 which received the vehicle alone (Table 1, Figure 1 and Figure 2). For the 7 animals that displayed ERG imp…	Although there were no appreciable differences in the thickness of the nuclear layers in comparison with equivalent regions of the retina from a normal dog (Figure 3d and 3e ), the structure of the photoreceptor outer segments did not appear normal in A6 (Figure 3e ).
16644289	Jacobson SG et al	2006	Safety of Recombinant Adeno-Associated Virus Type 2-RPE65 Vector Delivered by Ocular Subretinal Injection	AAV2 delivery of the RPE65 gene to the retina of blind RPE65-deficient animals restores vision. This strategy is being considered for human trials in RPE65-associated Leber congenital amaurosis (LCA), but toxicity and dose efficacy have not been defined. We studied ocular delivery of AAV-2/2.RPE65 in RPE65-mutant dogs. There was no systemic toxicity. Ocular examinations showed mild or moderate in…	Molecular Therapy	10.1016/j.ymthe.2006.03.005	https://doi.org/10.1016/j.ymthe.2006.03.005	No	In vivo	15		The dogs were between 2.7 and 7.4 months of age	3 months postinjection	The retinal site and extent of all injections, based on drawings after surgeryWe measured thickness of the ONL along the vertical meridian (passing through the optic nerve) in the 27 eyes(23 vector and 4 vehicle) with subretinal injections. We estimated the locations corresponding to the subretinal injection region using either in vivo fundus drawings alone or the drawings together with RPE65 imm…	Ocular histopathology revealed a spectrum of lesions. Some lesions were attributable to retinal surgery, while others were related either to the underlyingdisease process or possibly to the vector. Traumatic retinal lesions from the surgery ranged from focal retinal perforation with disorganization of the outer nuclear layer (ONL), to segmental retinal disruption and fragmentation with some atrop…
16814838	Nusinowitz S et al	2006	Cortical visual function in the rd12 mouse model of Leber Congenital Amarousis (LCA) after gene replacement therapy to restore retinal function	One eye of rd12 mice received a sub-retinal injection of a vector carrying normal human RPE65 cDNA at post-natal day 18, and at 6- and 13-months of age. Electroretinograms (ERGs) and visual-evoked potentials (VEPs) were recorded to luminance, and to spatially and temporally modulated stimuli to assess the consequences of delayed treatment on visual pathway function. Early treatment resulted in be…	Vision Research	10.1016/j.visres.2006.05.010	https://doi.org/10.1016/j.visres.2006.05.010	No	In vivo					Electroretinograms (ERGs) and visual-evoked potentials (VEPs)	Compared to the normal data, the change in Vmax suggests a functional recovery of about 48% for the rd12 mice treated at P18, 38% for the mice treated at 6-months, and 30% for the single mouse treated at 13-months. Compared to the normal VEP data, the saturated amplitude (Vmax) suggests a level of cortical function of about 52% at P18, 35% at 6-months, and 22% at 13-months. In normal mice, the li…	Rod-mediated ERGs recorded from treated eyes were robust and well formed in comparison to untreated eyes, where ERGs were non-detectable except at the highest stimulus intensities. Gene therapy also appeared to better rescue cone-mediated retinal function, but only when treatment occurred early.
17594175	Aguirre GK et al	2007	Canine and human visual cortex intact and responsive despite early retinal blindness from RPE65 mutation	BACKGROUND: RPE65 is an essential molecule in the retinoid-visual cycle, and RPE65 gene mutations cause the congenital human blindness known as Leber congenital amaurosis (LCA). Somatic gene therapy delivered to the retina of blind dogs with an RPE65 mutation dramatically restores retinal physiology and has sparked international interest in human treatment trials for this incurable disease. An un…	PLoS medicine	10.1371/journal.pmed.0040230	https://doi.org/10.1371/journal.pmed.0040230	No	In vivo	8 dogs (2 normal and 6 RPE65-mutants)			1-4 years	Electroretinogram Dark-adapted dogs, premedicated (acepromazine and atropine) and anesthetized (intermittent IV ketamine), had full-field electroretinograms (ERGs) using published methodology [1,2]. Dark-adapted luminance-response functions were obtained with flash stimuli spanning ;5 log units (2.5 toþ2.2 log scot-cd.s.m_x0002_2). Transient Pupillary Light Reflex The direct transient pupillary l…	RPE65 Gene Therapy Restores Retinal and Subcortical Function to RPE65-Mutant Dogs RPE65-mutant dogs have severe impairment of retinal and subcortical responses (Figure 1). BOLD fMRI data, acquired through the eye [30] showed no significant response to light stimulation (Figure 1B). ERG response thresholds were elevated by 3–4 log units (Figure 1C), and the normal reflexive contraction of the pupi…				no treatment with luxturna
17024105	Le Meur G et al	2007	Restoration of vision in RPE65-deficient Briard dogs using an AAV serotype 4 vector that specifically targets the retinal pigmented epithelium	Previous studies have tested gene replacement therapy in RPE65-deficient dogs using recombinant adeno-associated virus 2/2 (rAAV2/2), -2/1 or -2/5 mediated delivery of the RPE65 gene. They all documented restoration of dark- and light-adapted electroretinography responses and improved psychophysical outcomes. Use of a specific RPE65 promoter and a rAAV vector that targets transgene expression spe…	Gene therapy	10.1038/sj.gt.3302861	https://doi.org/10.1038/sj.gt.3302861	No	In vivo					documented restoration of dark- and light-adapted electroretinography (using a computer-based system (Neuropack m MEB-9102K, Nikon-Kohden, Tokyo, Japan) and contact lens electrodes (ERGjet, Microponent, Le Cret-du-Locie, Switzerland) responses and improved psychophysical outcomes. fluorescein angiography (Canon UVI retinal camera connected to a digital imaging system (Lhedioph Win Software, Lheri…	As assessed by the ability of these animals to avoid obstacles in both dim and normal light, functional vision was restored in the treated eye, whereas the untreated contralateral eye served as an internal control. All affected Briards treated with AAV2/4.hrpe65 or AAV2/2.hrpe65 vector between the age of 8 and 11 months (A1–A5 and A7–A8, respectively) displayed rod and cone function recovery in t…
17724218	Simonelli F et al	2007	Clinical and molecular genetics of Leber's congenital amaurosis: a multicenter study of Italian patients	PURPOSE: To identify the molecular basis of Leber's congenital amaurosis (LCA) in a cohort of Italian patients and to perform genotype-phenotype analysis. METHODS: DNA samples from 95 patients with LCA were analyzed by using a microarray chip containing disease-associated sequence variants in eight LCA genes. In addition, all patients in whom no mutations were identified by microarray were subjec…	Investigative ophthalmology & visual science	10.1167/iovs.07-0068	https://doi.org/10.1167/iovs.07-0068	Yes	RWE	95 unrelated Italian patients with a diagnosis of LCA or early-onset retinal degeneration		Age range of all genotyped patients with clinical data availble: 1-45 years. Age range of RPE65 patients 4-33 (8 out of 20 pts).		Autofluorescence was recorded with a standard confocal scanning laser ophthalmoscope (Heidelberg Retina Angiograph; Heidelberg Engineering, Heidelberg, Germany). To amplify the autofluorescence signal, we aligned the best five images obtained using the software integrated in the instrument and calculated a mean image. Cross-sectional retinal reflectivity profiles were obtained with optical cohere…			The integrated approach used in this study led to the identification of 48 sequence variations potentially responsible for the LCA phenotype in 27 of the 95 patients analyzed (28%) we detected 31 different mutations, including 19 previously described and 12 newly identified. The patients with LCA in which mutations were identified underwent a detailed ophthalmic evaluation that was extended to ot…		Mutations Identified in the LCA Patients Analyzed: table 1. The integrated approach used in this study led to the identification of 48 sequence variations potentially responsible for the LCA phenotype in 27 of the 95 patients analyzed (28%; Table 1). Twenty-one of these patients were either homozygotes or compound heterozygotes for the mutations, whereas in six patients, the second mutation could…
17848510	Jacobson SG et al	2007	Human cone photoreceptor dependence on RPE65 isomerase	The visual (retinoid) cycle, the enzymatic pathway that regenerates chromophore after light absorption, is located primarily in the retinal pigment epithelium (RPE) and is essential for rod photoreceptor survival. Whether this pathway also is essential for cone photoreceptor survival is unknown, and there are no data from man or monkey to address this question. The visual cycle is naturally disru…	Proceedings of the National Academy of Sciences of the United States of America	10.1073/pnas.0706367104	https://doi.org/10.1073/pnas.0706367104	Yes	Clinical trial (planned)	23		age range 3–52 years		Cross-sectional images of the central retina were acquired by OCT (Carl Zeiss Meditec, Dublin, CA). Overlapping OCT scans of 4.5-mm lengths were used to cover horizontal and vertical meridians up to 9 mm eccentricity from the fovea. Localized pigmentation of the RPE was estimated by calculating the sRBI, which was defined as the normalized partial integral of the backscattering signal over the re…			To gain insight into human cone visual pigment regeneration, we used an experimental paradigm common in studies of genetically engineered or naturally occurring mutant animals. Selective disruption of the retinoid isomerase, RPE65, occurs in humans with the eye disease known as Leber congenital amaurosis (LCA). Human and nonhuman primate eyes have a cone-rich fovea, which is a unique retinal topo…		Molecular characteristics of RPE65 patients: table 1
17896310	Rex TS	2007	Rescue of sight by gene therapy - Closer than it may appear	This review will cover the state of the field in retinal degeneration and gene therapy with a focus on the great strides that have been made in retina gene therapy. Topics ranging from the development of animal models to clinical trials (for the treatment of Leber congenital amaurosis, age-related macular degeneration, and retinoblastoma) will be discussed. In addition, the results of gene therap…	Ophthalmic Genetics	10.1080/13816810701503707	https://doi.org/10.1080/13816810701503707	No	Review
17960108	Roman AJ et al	2007	Electroretinographic analyses of Rpe65-mutant rd12 mice: Developing an in vivo bioassay for human gene therapy trials of leber congenital amaurosis	Purpose: Dramatic restoration of retinal function has followed subretinal viral-mediated gene therapy in RPE65-deficient animal models of human Leber congenital amaurosis (LCA) caused by RPE65 mutations. Progress in early-phase clinical trials of RPE65-LCA prompted us to begin development of an in vivo bioassay of clinical grade vector stability for later-phase trials. Methods: Naturally-occurrin…	Molecular Vision	[n/a]	http://www.molvis.org/molvis/v13/a190/	No	In vivo					studied with full-field electroretinograms (ERGs). Leading edges of photoresponses were analyzed with a model ofrod phototransduction activation.	Rd12 mice showed substantially smaller amplitudes and lower sensitivities than wt mice for all measured ERG b-wave andphotoresponse parameters. Improved receptoral and post-receptoral function was evident for 0.1X, 0.3X, 1X doses.
18599565	Lorenz B et al	2008	A comprehensive clinical and biochemical functional study of a novel RPE65 hypomorphic mutation	PURPOSE: Later onset and progression of retinal dystrophy occur with some RPE65 missense mutations. The functional consequences of the novel P25L RPE65 mutation was correlated with its early-childhood phenotype and compared with other pathogenic missense mutations. METHODS: In addition to typical clinical tests, fundus autofluorescence (FAF), optical coherence tomography (OCT), and two-color thre…	Investigative ophthalmology & visual science	10.1167/iovs.07-1671	https://doi.org/10.1167/iovs.07-1671	Yes	RWE	1		7 years		Ophthalmic examination included best-corrected visual acuity BCVA, refraction, orthoptic evaluation, slit-lamp biomicroscopy and funduscopy, color vision testing using the Farnsworth-Munsell panel D 15 test, and fundus photography (RetCam120, Massie Lab, Pleasanton, CA, USA; TOPCON TRC 50X, Topcon Optical, Tokyo, Japan; Zeiss Funduscamera FF 450 plus, Carl Zeiss Meditec AG, Jena, Germany). Kineti…			Human RPE65 EOSRD displays a wide spectrum of severity, age of onset, and progression not seen in animal models1–7. Due to the wider range of mutational mechanisms operational (missense, nonsense, deletions or insertions, and splicing anomalies) and the various combinations of these mutations22, this diversity promises a wealth of potential clinical details to help understand the mechanisms under…		The patient was born in 2001 to then 36 and 31 old consanguineous healthy parents. He had two older healthy siblings, a brother and a sister. The great-grandfathers of the parents were brothers. Molecular genetic analysis showed the patient to have a homozygous C to T mutation at nt 128 of RPE65, converting a proline at codon 25 to a leucine. The parents were heterozygous for this mutation.Lowere…
18809924	Cideciyan AV et al	2008	Human gene therapy for RPE65 isomerase deficiency activates the retinoid cycle of vision but with slow rod kinetics	The RPE65 gene encodes the isomerase of the retinoid cycle, the enzymatic pathway that underlies mammalian vision. Mutations in RPE65 disrupt the retinoid cycle and cause a congenital human blindness known as Leber congenital amaurosis (LCA). We used adeno-associated virus-2-based RPE65 gene replacement therapy to treat three young adults with RPE65-LCA and measured their vision before and up to …	Proceedings of the National Academy of Sciences of the United States of America	10.1073/pnas.0807027105	https://doi.org/10.1073/pnas.0807027105	Yes	Clinical trial (planned)	3		age range 21-24	90 gg	Daylight visual field; visual thresholds measured in the dark. To define the kinetics of dark adaptation in treated retinas and to differentiate rod from cone kinetics, chromatic sensitivities were measured before and after a desensitizing light flash, Gene replacement therapy would be hypothesized to ameliorate the functional blockade but not replace cells lost as a result of degeneration. To te…	Treatment involved the inferior retina in patient 1, superior retina in patient 2, and the far temporal retina in patient 3. All three patients showed a statistically significant increase in visual sensitivity at 30 days after treatment localized to retinal areas that had received the vector. There were no changes in the effect between 30 and 90 days.initial testing in all patients was performed …	After treatment, patient 1 showed a 2.3 log unit increase in rod sensitivity, which approached, but did not reach, the predictions of the simple photoreceptor degeneration. Patient 2, conversely, showed a posttreatment visual gain of 4.8 log units (i.e., 63,000 fold) and the result became no different from that expected of simpler diseases with only a degenerative component contributing to the vi…	The photoreceptor cell layer thickness in all three patients was reduced but sufficiently detectable to warrant treatment. Photoreceptor layer (outer nuclear layer, ONL) thickness was 29% of mean normal thickness for patient 1 and 43% for patient 2. Pretreatment conservative estimates of the loss of rod function for patients 1 and 2 were 7.2 log and 6.4 log, respectively.
18632300	den Hollander AI et al	2008	Leber congenital amaurosis: genes, proteins and disease mechanisms	Leber congenital amaurosis (LCA) is the most severe retinal dystrophy causing blindness or severe visual impairment before the age of 1 year. Linkage analysis, homozygosity mapping and candidate gene analysis facilitated the identification of 14 genes mutated in patients with LCA and juvenile retinal degeneration, which together explain approximately 70% of the cases. Several of these genes have …	Progress in retinal and eye research	10.1016/j.preteyeres.2008.05.003	https://doi.org/10.1016/j.preteyeres.2008.05.003	No	Review					electroretinogram; autflorescence measures; optical coherence tomography; vascular diameter; Dark-adapted visual thresholds; Post-mortem retina pathology	After subretinal RPE65 cDNA delivery to the blind Briard dogs with null mutations in RPE65, blue light simulated dark-adapted ERGs and cone flicker ERGs improved by 16% compared to the uninjected eyes. Higher order visual function was assessed by pupillometry, which revealed an improvement in pupillary constriction compared to the uninjected eye. Four subjective and two objective measures of visu…	Altering the serotype of the AAV virus to AAV4 containing a human RPE65 promotor and cDNA in an attempt to specifically target RPE cells, Rolling et al. (2006) showed restoration of cone and rod ERG responses 15 days after injection. specific immuno-histological studies revealed cone preservation after treatment.
18418417	Buch PK et al	2008	AAV-mediated gene therapy for retinal disorders: from mouse to man	A wide range of retinal disorders can potentially be treated using viral vector-mediated gene therapy. The most widely used vectors for ocular gene delivery are based on adeno-associated virus (AAV), because they elicit minimal immune responses and mediate long-term transgene expression in a variety of retinal cell types. Proof-of-concept experiments have demonstrated the efficacy of AAV-mediated…	Gene therapy	10.1038/gt.2008.66	https://doi.org/10.1038/gt.2008.66	No	Review
18774912	Hauswirth WW et al	2008	Treatment of leber congenital amaurosis due to RPE65 mutations by ocular subretinal injection of adeno-associated virus gene vector: short-term results of a phase I trial	Leber congenital amaurosis (LCA) is a group of autosomal recessive blinding retinal diseases that are incurable. One molecular form is caused by mutations in the RPE65 (retinal pigment epithelium-specific 65-kDa) gene. A recombinant adeno-associated virus serotype 2 (rAAV2) vector, altered to carry the human RPE65 gene (rAAV2-CBSB-hRPE65), restored vision in animal models with RPE65 deficiency. A…	Human gene therapy	10.1089/hum.2008.107	https://doi.org/10.1089/hum.2008.107	Yes	Clinical trial (planned)	3		age range 21-24	3 months	Visual function was measured using ETDRS visual acuity (Ferris et al., 1982) and dark-adapted full-field sensitivity testing (FST; Roman et al., 2005, 2007b). Briefly, FST was performed with blue stimuli after subjects were dark-adapted for 1 hr. In each patient, baseline data were available for four pretreatment visits obtained on different days within a 6- month window before surgery. Posttreat…	Visual function and retinal structure. All three patients noted increased light sensitivity in the study eye but to different degrees.P1 described small regions of higher light sensitivity around the center of vision in the study eye, and also reported decreased clarity in this eye. P2 noted a region of increased light sensitivity below the point of fixation in the study eye. P3 described conside…		Inclusion criteria: RPE65-associated retinal disease (two disease-causing RPE65 mutations) Clinical diagnosis of Leber congenital amaurosis (LCA)/early-onset retinal degeneration (EORD) and of severely impaired visual function (>2 log units of darkadapted threshold elevation), retinal function (full-field electroretinograms (ERGs) that are either non-detectable or reduced to small cone signals on…		E417Q/E417Q, R44Q/R91W, Y368H/Y368H	Vector type: rAAV2-CBSB-hRPE65. Vector dose5.96x1010 in 0,15mL. (see table 1 COMPARISON OF RESULTS OF RPE65-LCA CLINICAL TRIALS),The treated eyes were the left eye in P1, and the right eye in P2 and P3; to permit comparisons in Fig. 1 all images are shown as left eyes(Fundus images with near-infrared illumination of a normal subject and of P1, P2, and P3 with RPE65-LCA. Dotted circles on the imag…
18441370	Maguire AM et al	2008	Safety and efficacy of gene transfer for Leber's congenital amaurosis	Leber's congenital amaurosis (LCA) is a group of inherited blinding diseases with onset during childhood. One form of the disease, LCA2, is caused by mutations in the retinal pigment epithelium-specific 65-kDa protein gene (RPE65). We investigated the safety of subretinal delivery of a recombinant adeno-associated virus (AAV) carrying RPE65 complementary DNA (cDNA) (ClinicalTrials.gov number, NCT…	The New England journal of medicine	10.1056/NEJMoa0802315	https://doi.org/10.1056/NEJMoa0802315	Yes	Clinical trial (planned)	3		age range 19-26 years	range 1 month-4,5 months	Complete ophthalmic examination, a general physical examination, and clinical and laboratory tests, including an assessment of vector biodistribution and immune response. Objective measures included evaluation of the pupillary light reflex and nystagmus testing. Subjective measures included standard tests of visual acuity, the Goldmann visual-field examination, and mobility testing to assess diff…	Pupillometry: After injection, the responsiveness of the patients’ right (injected) eyes was reliably greater than that of their left (uninjected) eyesWe observed a strong response in Patient 3, when the dimmest stimulus (0.04 lux, 200 msec) was initially delivered to the right eye 1 month after injection. In contrast, we observed minimal constriction when the left eye was stimulated with a “dim …		Baseline testing showed that the pupillary light reflexes of the three patients were much less sensitive to light than those of control subjects. Thus, although the pupils of control subjects responded with a constriction of nearly 2 mm to a dim stimulus delivered to either eye (0.04 scotopic lux, 200 msec), baseline responses of the three patients to the same stimulus were negligible. Before inj…		P1 and P2: Homozygote p.Glu102Lys c.304G→A; P3: Homozygote p.R234X c.700C→T	Vector type: AAV2.hRPE65v2. The excipient is supplemented with a surfactant to prevent the loss of the vector to surfaces in contact with the productSurgery was performed under general anesthesia with the use of a standard three-port pars plana vitrectomy with removal of the posterior cortical vitreous (see the Methods section of the Supplementary Appendix). An injection of 1.5×1010 vector genome…
18441371	Bainbridge JW et al	2008	Effect of gene therapy on visual function in Leber's congenital amaurosis	Early-onset, severe retinal dystrophy caused by mutations in the gene encoding retinal pigment epithelium-specific 65-kD protein (RPE65) is associated with poor vision at birth and complete loss of vision in early adulthood. We administered to three young adult patients subretinal injections of recombinant adeno-associated virus vector 2/2 expressing RPE65 complementary DNA (cDNA) under the contr…	The New England journal of medicine	10.1056/NEJMoa0802268	https://doi.org/10.1056/NEJMoa0802268	Yes	Clinical trial (planned)	3		age range 17-23	12 months	Retinal imaging techniques included color fundus photography, fundus autofluorescence imaging, and optical coherence tomography to determine retinal thickness and integrity. We measured visual acuity, contrast sensitivity, color vision, and cone flicker sensitivities. We investigated the patients’ visual fields by means of microperimetry, Goldmann dynamic perimetry, and photopic and scotopic (dar…	The end point for efficacy for each patient was defined as any improvement in visual function that was greater than the test–retest difference for each technique: no clinically significant improvement in visual acuity in any of the three patients or any change in peripheral visualfields on Goldmann perimetry testing. No change in retinal responses to flash or pattern electroretinography. Before s…		Va worse than 20/120 on the Snellen visual acuity scale (VA range 20/115-20/286). Each patient had little or no vision in low light from an early age but retained some limited visual function in good lighting conditions. We selected these patients because they retained a limited degree of residual retinal function despite advanced retinal degeneration, and they might therefore be expected to bene…			tgAAG76 vector. After three-port vitrectomy, we administered up to 1 ml of recombinant adeno-associated virus vector by means of a subretinal cannula (de Juan, Synergetics) to the subretinal space of one eye, involving up to one third of the total retinal area, including the maculaTo deliver the vector to the relatively well preserved retina at the posterior pole, we performed a retinotomy superi…
18539930	Jacobson SG et al	2008	Photoreceptor layer topography in children with leber congenital amaurosis caused by RPE65 mutations	PURPOSE: To study the topography of photoreceptor loss early in the course of Leber congenital amaurosis (LCA) caused by RPE65 mutations. METHODS: Young patients with RPE65-LCA (n = 9; ages, 6-17 years) were studied with optical coherence tomography (OCT) in a wide region of central retina. Outer nuclear layer (ONL) thickness was mapped topographically and compared with that in normal subjects an…	Investigative ophthalmology & visual science	10.1167/iovs.08-2121	https://doi.org/10.1167/iovs.08-2121	Yes	RWE	9 affected young patients; 6 normal subjects and 2 further older RPE65 patients for comparison		age range 6-17 affected; age range 21-41 normal subjects		Cross-sectional images of retina were obtained with OCT. Data were acquired with an OCT3 instrument (Carl Zeiss Meditec, Inc., Dublin, CA) with a theoretical axial resolutionin retinal tissue of _x0003_8 _x0001_m. A subset of patients had ultrahigh-speed and higher resolution (_x0003_6 _x0001_m) imaging with frequency domain OCT (RTVue-100; Optovue Inc., Fremont, CA). Individual ONL thickness map…			Human RPE65-LCA is not only a biochemical dysfunction of the visual cycle but also a serious retinal degeneration that is present, even in the first decade of life. This important difference between young humans and young disease models of RPE65-LCA has therapeutic implications. Children with better-preserved photoreceptors and RPE cells, for example, should in theory have greater potential for t…		TABLE 1. Molecular Characteristics of the RPE65-LCA Patients
18766986	Koenekoop R.K.	2008	Successful RPE65 gene replacement and improved visual function in humans	Leber congenital amaurosis (LCA) is a group of severe autosomal recessive retinal dystrophies unified by the onset of blindness at birth and absence of ERG signals. Mutations in fourteen genes are currently associated with LCA, accounting for approximately 60% of patients. LCA genes encode retinal proteins that participate in a variety of significant retinal pathways ranging from photoreceptor de…	Ophthalmic Genetics	10.1080/13816810802216480	https://doi.org/10.1080/13816810802216480	No	Review			Philadelphia study: age range 19-26yo; The London study: age range 17-23. 3 patients each study		Maguire et al used pupillometry (which measures retinal sensitivity from the retina to the brainstem), nystagmus frequency (an indirect measure of fixation ability), ETDRS visual acuities (the gold standard of visual acuity measurements), Goldman visual fields (which measures peripheral visual field size), and ability to navigate an obstacle course, before and after the surgery, to assess visual …	The Philadelphia Study (Maguire): first three pts. After two weeks, patients self-reported improvement in their vision. This was confirmed by remarkable improvements in ETDRS acuities, ranging from 3 to 4.5 lines. One of the patients improved from hand motion vision to 20/710, which is an improvement of 45 letters (4.5 ETDRS lines) and clinically very significant. Visual fields are helpful in det…		LCA caused by RPE65 mutations is characterized by an important dissociation between visual function and retinal architecture. Retinal architecture is much better preserved in patients with RPE65 defects than would be expected based on their low visual function. At baseline, visual acuities of subjects in the Bainbridge group were slightly better than those in the Maguire group.
19458334	Jacobs JB et al	2009	Using the NAFX to measure the effectiveness over time of gene therapy in canine LCA	PURPOSE: To use ocular motility recordings to determine the changes over time of infantile nystagmus syndrome (INS) in RPE65-deficient canines with Leber Congenital Amaurosis (LCA) and assess the time course of the recalibration of the ocular motor system (OMS). METHODS: Nine dogs were treated bilaterally with AAV-RPE65. A second cohort of four dogs was treated with AAV2.RPE65, an optimized vecto…	Investigative ophthalmology & visual science	10.1167/iovs.09-3387	https://doi.org/10.1167/iovs.09-3387	No	In vivo					Before any recordings, each dog's eye movements were examined for qualitative appearance with either an ophthalmoscope or a high-positive magnifying glass and penlight. Nystagmus, if present, was roughly characterized for amplitude, frequency and plane(s). Foveation quality and its potential effect (not accounting for afferent deficit) on human visual acuity are calculated using the NAFX. ERGs we…	Electroretinograms—ERGs were performed on the first cohort no sooner than 1 month after treatment. Restored receptor function was detected in three of the four eyes that received the AAV-RPE65 SD. The eyes that received attenuated dosages showed greatly reduced results, with rescue of none of the four eyes treated with 0.01 × SD, only one of the two eyes at 0.001 SD, none of the four eyes treated…	Restored a-waves were detected in all eyes that received subretinal injection of the AAV2.RPE65, a direct indication of photoreceptor activity.
19854499	Maguire AM et al	2009	Age-dependent effects of RPE65 gene therapy for Leber's congenital amaurosis: a phase 1 dose-escalation trial	BACKGROUND: Gene therapy has the potential to reverse disease or prevent further deterioration of vision in patients with incurable inherited retinal degeneration. We therefore did a phase 1 trial to assess the effect of gene therapy on retinal and visual function in children and adults with Leber's congenital amaurosis. METHODS: We assessed the retinal and visual function in 12 patients (aged 8-…	Lancet (London, England)	10.1016/S0140-6736(09)61836-5	https://doi.org/10.1016/S0140-6736(09)61836-5	Yes	Clinical trial (planned)	12	0.583	8-44 years	24 months	KVF, PLR, FST, VA, mfERG, mobility test	All 12 individuals reported improved vision in dimly lit environments in the injected eyes starting 2 weeks after surgeryvisual acuities improved or remained stable. Improvements in visual acuity were substantial and stable in the three patients given the vector at a lowdose, three given the middle dose (NP04, CH10, and CH11), and one administered the high dose (NP15). Visual acuity worsened in o…		Visual acuity (logMAR) at baseline (from the graph): CH09 - 1.0; CH08 - 1.0; CH10 - 1.5; NP15 - 1.0; NP04 - 1.25; NP03 - 1.5; CH06 - 1.25; CH11- 1.0; NP02 - 2.0; NP01 - 2.0; CH13 - 1.80; CH12 - 3.5. Most individuals given middle and high doses were tested for full-field sensitivity to white light before and after injection; NP04 and NP15 were not tested because the equipment was not available. Al…		see table for RPE65 mutations	We did a standard three-port pars plana vitrectomy, with removal of the posterior cortical vitreous, as described by Maguire and colleagues. Patients in the low-dose cohort were injected with 1·5×10¹⁰ vector genomes (1·0×10⁸ per μL) and those in the medium-dose with 4·8×10¹⁰ vector genomes (3·2×10⁸ per μL) of AAV2-hRPE65v2 in a volume of 150 μL into the subretinal space (table). Patients in the h…
19583479	Cideciyan AV et al	2009	Human RPE65 gene therapy for Leber congenital amaurosis: persistence of early visual improvements and safety at 1 year	Human gene therapy with rAAV2-vector was performed for the RPE65 form of childhood blindness called Leber congenital amaurosis. In three contemporaneous studies by independent groups, the procedure was deemed safe and there was evidence of visual gain in the short term. At 12 months after treatment, our young adult subjects remained healthy and without vector-related serious adverse events. Resul…	Human gene therapy	10.1089/hum.2009.086	https://doi.org/10.1089/hum.2009.086	Yes	Clinical trial (post-hoc)	3		age range 22-25	12 months	ETDRS VA, visual field testing was performed with kinetic perimetry and statistical differences between measures on different visits were determined (Ross et al., 1984). Retinal structure was assessed by cross-sectional imaging, using optical coherence tomography (OCT). Data were acquired by ultrahigh-speed and high-resolution OCT imaging with a Fourier domain (FD) OCT instrument (RTVue-100; Opto…	Clinical ocular examinations of study and control eyes were unchanged from 3 months. Visual acuities, central retinal structure by optical coherence tomography, and standard kinetic visual fields at the 6-, 9-, and 12-month time points were not different from those measured at the 3-month time point. Statistically significant increases in light sensitivity were previously found in study eyes 1–3 …		Treated retinal areas in RPE65-LCA are not normal with a full complement of retinal cells and it is uncertain what the rate of further cell loss will be in this already degenerate, albeit better functioning, tissue. Spreading negative influences from nearby untreated degenerate retina by non–cell-autonomous mechanisms may also be a potential threat to longevity of the restored visual islands. The…
19117922	Jacobson SG et al	2009	Defining the Residual Vision in Leber Congenital Amaurosis Caused by RPE65 Mutations	Purpose: To quantify the residual vision in Leber congenital amaurosis (LCA) caused by RPE65 mutations. Methods: Patients with RPE65-LCA (n = 30; ages, 4-55) were studied using electroretinography (ERG), full-field stimulus testing (FST), kinetic and static threshold perimetry, and optical coherence tomography (OCT). Results: All patients with RPE65-LCA had abnormal ERGs even at the youngest ages…	Investigative ophthalmology & visual science	10.1167/iovs.08-2696	https://doi.org/10.1167/iovs.08-2696	Yes	RWE	30		age range 4-55 yo		The goal of the present study was to determine quantitatively key features of the residual vision in a population of patients with RPE65-LCA. We inquired whether the residual function was only cone- or also rod-mediated by using electroretinography (ERG) and full-field sensitivity testing (FST). The pattern of visual loss across the retina was explored with kinetic and dark-adapted static perimet…			Residual Function in RPE65 Deficiency: Cones, Rods, or Both. ERGs were abnormal in all patients with RPE65-LCA tested. None of the patients with RPE65-LCA showed ERG responses to the dim blue light stimuli that normally evoke rod b-waves. Detectable ERGs in RPE65-LCA showed the pattern of a retinopathy with such severe rod dysfunction that it is not detectable with this technique; residual and ab…		TABLE 1. Molecular and Clinical Characteristics of the RPE65-LCA Patients. [discussion: The present study provides evidence of residual rod as well as cone vision in patients with RPE65-LCA; residual rod function has been reported in studies of Rpe65-deficient mice.19,22,35 What is the biochemical basis of any residual vision in RPE65-LCA? The most parsimonious answer is that function represents …
20604683	Banin E et al	2010	Molecular anthropology meets genetic medicine to treat blindness in the North African Jewish population: human gene therapy initiated in Israel	The history of the North African Jewish community is ancient and complicated with a number of immigration waves and persecutions dramatically affecting its population size. A decade-long process in Israel of clinical-molecular screening of North African Jews with incurable autosomal recessive blindness led to the identification of a homozygous splicing mutation (c.95-2A > T; IVS2-2A > T) in RPE65…	Human gene therapy	10.1089/hum.2010.047	https://doi.org/10.1089/hum.2010.047	Yes	Clinical trial (planned)	1	NA	26	90 days	Darkadapted sensitivity to the full-field stimulus was measured using blue and red, 200 ms-duration flashes with an LEDbased, computer-driven stimulator (Colordome; Diagnosys LLC, Littleton, MA). The sensitivity difference (blue-red) to these two stimuli was used to assess whether rods, cones, or both photoreceptor systems mediated perception. Cone mediated perception is expected to yield a much …	By 15 days after the injection, sensitivities at three contiguous loci from 1.8 to 3mm superior to the fovea were significantly improved beyond the test–retest variability (3SD=0.6 log10) obtained in the same patient on six sessions before the injection. At the most recent evaluation corresponding to 90 days after the injection, sensitivities at the three neighboring retinal loci remained signifi…	Modeling of the relationship between retinal structure and visual function. The relationship between photoreceptor structure and colocalized visual function was defined in patients using ONL thickness and rod-mediated sensitivity. Patient results were compared with an idealized model of the expected relationship for ‘‘simple’’ photoreceptor degenerations in which vision loss is thought to derive …	All affected individuals (24 subjects from 10 families) showed clinical manifestations of LCA , including markedly impaired night vision, reduced visual acuity from an early age, and nystagmus; there was a spectrum of retinal abnormalities from mild pigmentary disturbances to atrophy. Electrophysiological responses were nondetectable in all individuals tested, even at young ages. Most patients ab…		Founder mutation in RPE65: homozygous splice site mutation, c.95-2A>T (IVS2-2A>T). The mutation is likely to result in an aberrant mRNA transcript lacking exon 3, introducing a frameshift followed by a premature stop codon at amino acid. A mutant transcript such as this is likely to be recognized and degraded by the nonsense mediated mRNA decay mechanism, resulting in the lack of RPE65 protein ex…	AAV2- CB-hRPE65 vector. The eye with worse visual function (in this case, the amblyopic left eye) was chosen for vector administration. A small retinotomy was performed with the tip of the cannula, and a volume of 300 ml of vector (containing 1.19x1011 viral particles) was introduced into the subretinal space at a slow rate and avoiding subfoveal delivery.
19953081	Simonelli F et al	2010	Gene therapy for Leber's congenital amaurosis is safe and effective through 1.5 years after vector administration	The safety and efficacy of gene therapy for inherited retinal diseases is being tested in humans affected with Leber's congenital amaurosis (LCA), an autosomal recessive blinding disease. Three independent studies have provided evidence that the subretinal administration of adeno-associated viral (AAV) vectors encoding RPE65 in patients affected with LCA2 due to mutations in the RPE65 gene, is sa…	Molecular therapy : the journal of the American Society of Gene Therapy	10.1038/mt.2009.277	https://doi.org/10.1038/mt.2009.277	Yes	Clinical trial (planned)	3	NA	19-26 years old	1, 2, 3, 6, 9, 12, 18 months	Objective measures included evaluation of the PLR, ERG, and nystagmus testing. Bilateral full-field ERGs were recorded using LACE Elettronica Electrophysiology system (Pisa, Italy), with ERG-jet contact lens electrodes following International Society for Clinical Electrophysiology of Vision standard guideline. Pupil responses were recorded simultaneously in both eyes with a Procyon P2000 pupillom…	All three subjects reported that the improvement in vision perception in dimly lit environments they noticed starting 2 weeks after therapy was maintained through 1.5 years, the latest time point for the analysis reported here. As soon as 1 month after injection, when eyes were exposed to alternating brief (0.2 seconds) flashes of light (test 1), both VPLR and APC increased in the injected eye re…		ETDRS visual acuity baseline in LogMAR: subject 1: right - 2 | left - 1,72; subject 2: right - 2 | left - 1,4; subject 3: right - 1,5 | left - 1,05. Digital eye-movement videos showed at baseline that subject 1 had exotropia (outward deviation of the visual axis in one or both eyes) and multiplanar, vertical-greater than horizontal, moderate-amplitude and moderate-frequency ocular movements; subj…
20399883	Cideciyan AV	2010	Leber congenital amaurosis due to RPE65 mutations and its treatment with gene therapy	Leber congenital amaurosis (LCA) is a rare hereditary retinal degeneration caused by mutations in more than a dozen genes. RPE65, one of these mutated genes, is highly expressed in the retinal pigment epithelium where it encodes the retinoid isomerase enzyme essential for the production of chromophore which forms the visual pigment in rod and cone photoreceptors of the retina. Congenital loss of …	Progress in retinal and eye research	10.1016/j.preteyeres.2010.04.002	https://doi.org/10.1016/j.preteyeres.2010.04.002	No	Review						Treatment of RPE65-deficiency with gene therapy. Canine models: ERG-After subretinal injection, the thresholds were restored to near-normal levels. Photoresponse and flicker amplitudes recovered to 10-25% of wildtype compared to being nonrecordable in uninjected and intravitreally injected RPE65-mutant dog eyes. These results were strongly suggestive of restoration of retinal function following s…		Retinal degeneration resulting from RPE65-deficiency. Rpe65-/- knockout mice develop a slowly progressive retinal degeneration as measured by the thickness of the outer nuclear layer (ONL). Unlike rod photoreceptors, mouse cones show a fast rate of degeneration consequent to Rpe65-deficiency. In the central area of Rpe65-/- mouse retinas, massive degeneration of cones is observed before 1 month o…
20237510	Pang J et al	2010	Self-complementary AAV-mediated gene therapy restores cone function and prevents cone degeneration in two models of Rpe65 deficiency	To test whether fast-acting, self-complimentary (sc), adeno-associated virus-mediated RPE65 expression prevents cone degeneration and/or restores cone function, we studied two mouse lines: the Rpe65-deficient rd12 mouse and the Rpe65-deficient, rhodopsin null ('that is, cone function-only') Rpe65(-/-)::Rho(-/-) mouse. scAAV5 expressing RPE65 was injected subretinally into one eye of rd12 and Rpe6…	Gene therapy	10.1038/gt.2010.29	https://doi.org/10.1038/gt.2010.29	No	In vivo					Electroretinogram (ERG), visually-evoked behavioral tests and cone-specific immunostaining were used to determine levels of cone preservation upon early (P14) and late (P35) vector treatment in the rd12 mouse. The effects of P14 treatment on pure cone function and structure were also evaluated in the Rpe65−/−::Rho−/− mouse. Cone loss due to the bystander effects of rod loss24, 25 in the Rpe65−/−:…	Rod-mediated ERG is preserved with either P14 or P35 treatment but conemediated ERG is only preserved with P14 treatment in rd12 mice. Optomotor behavior reveals the efficacy of scAAV-RPE65 for rescue of both photopic and scotopic vision in the rd12 mouse with P14 treatment, but only scotopic vision with P35 treatment	Treatment of rd12 mice at P14 but not at P35 prevents cone degeneration	The purpose of this study was to test whether early versus late delivery of RPE65 would confer functional rescue to cone photoreceptors and or prevent their degeneration in two Rpe65-deficient animal models, the rd12 mouse and the Rpe65−/−::Rho−/− double knockout (DKO) mouse. Electroretinogram (ERG), visually-evoked behavioral tests and cone-specific immunostaining were used to determine levels o…		Italian consensus
20811160	den Hollander AI et al	2010	Lighting a candle in the dark: advances in genetics and gene therapy of recessive retinal dystrophies	Nonsyndromic recessive retinal dystrophies cause severe visual impairment due to the death of photoreceptor and retinal pigment epithelium cells. These diseases until recently have been considered to be incurable. Molecular genetic studies in the last two decades have revealed the underlying molecular causes in approximately two-thirds of patients. The mammalian eye has been at the forefront of t…	The Journal of clinical investigation	10.1172/JCI42258	https://doi.org/10.1172/JCI42258	No	Review						VN phase 1/2- The subjects showed both subjective and objective improvements in retinal and visual function, and the improvements were stable through the latest time point (2.5 years). The extent of recovery was age dependent, with children showing the greatest improvement. The five children in the study are now able to ambulate independently and to participate in normal classroom and athletic en…
20677098	Stieger K	2010	TgAAG76, an adeno-associated virus delivered gene therapy for the potential treatment of vision loss caused by RPE65 gene abnormalities	The gene therapy vector tgAAG76 (rAAV 2/2.hRPE65p.hRPE65) is in joint development by Targeted Genetics Corp, Moorfields Eye Hospital and the University of London. The vector is a recombinant adeno-associated virus vector that contains the human RPE65 gene under the control of the human RPE65 promoter region and the bovine growth hormone polyadenylation signal. The vector was designed for administ…	Current Opinion in Molecular Therapeutics	[journal closed in 2010]		Yes	Clinical trial (planned)	3	NA	17 to 23 years	12 months	VA, microperimetry measurements; perimetry (dark adapted); obstacles course navigation ability under dim light conditions	At the 2-month assessment, the visual acuity of the treated eye in all patients had decreased from baseline. At the 6-month assessment, the visual acuity of the treated eye in all patients had returned toward baseline; no further clinically significant improvements in acuity were recorded in evaluable patients (n=2) at the 12-month assessment. At the 6-month assessment, the retinal function of th…		A topic of debate in the field of retinal gene therapy is whether to consider enrolling younger patients, who may have a larger number of functional photoreceptors compared with older patients. The youngest patient enrolled to date in the clinical trials of AAV2-hRPE65v2 was 8 years old and had the best response to treatment. However, age alone does not determine the rate of retinal degeneration,…		In the ongoing trial assessing tgAAG76, enrollment was limited to patients with missense mutations. while patients with null mutations were contraindicated because of an increased risk for an immune response to a non-self protein. This criterion may need to be reconsidered in the future	vector dose: tgAAG75 ≤3 x 1011 vg, 1 ml uniocular subretinal injection after three-port vitrectomyPatients (n= 3; aged 17 to 23 years) received low-dose tgAAG76 (1 x 1011 vg) At the 2-month assessment, the visual acuity of the treated eye in all patients had decreased from baseline; this change was deemed to coincide with a temporary retinal detachment induced by the subretinal injection procedur…
20572772	Bramall AN et al	2010	The genomic, biochemical, and cellular responses of the retina in inherited photoreceptor degenerations and prospects for the treatment of these disorders	The association of more than 140 genes with human photoreceptor degenerations, together with studies of animal models of these monogenic diseases, has provided great insight into their pathogenesis. Here we review the responses of the retina to photoreceptor mutations, including mechanisms of photoreceptor death. We discuss the roles of oxidative metabolism, mitochondrial reactive oxygen species,…	Annual Review of Neuroscience	10.1146/annurev-neuro-060909-153227	https://doi.org/10.1146/annurev-neuro-060909-153227	No	Review						Three contemporaneous clinical trials began at this time, and in 2008, all three studies reported preliminary results of safety and modest efficacy after uniocular subretinal injections of AAV2-RPE65 (Bainbridge et al. 2008, Cideciyan et al. 2008, Hauswirth et al. 2008, Maguire et al. 2008; Figure 4b).	Cone and rod function increased (Cideciyan et al. 2008; Figure 4c,d ), but no foveal cone increase in function has been reported to date. Patients self-reported that their vision was definitely brighter upon awakening compared with later in the day, after exposure to ambient light. This observation suggested that rod visual recovery could be better if the treated eye had more time to dark adapt.
20702833	Cachafeiro M et al	2010	Remaining rod activity mediates visual behavior in adult rpe65(-/-) mice	PURPOSE. C57/Bl6, Cpfl1(-/-) (cone photoreceptors function loss 1; pure rod function), Gnat1a(-/-) (rod --transducin; pure cone function), and Rpe65(-/-);Rho(-/-) double-knockout mice were studied to distinguish the respective contributions of the different photoreceptor (PR) systems that enable light perception and mediate a visual reflex in adult Rpe65(-/-) mice, with a simple behavioral proced…	Investigative Ophthalmology and Visual Science	10.1167/iovs.09-3870	https://doi.org/10.1167/iovs.09-3870	No	In vivo					behavioral study (wild-type C57/Bl6 mice, Gnat1a -/-mice, Cpfl1-/-mice, Rpe65-/- mice, and Rpe65-/-;Rho-/ mice): optomotor response (OR)			Rpe65-/- mice express the opsin apoprotein in the rod outer segments, and there is evidence that rod and cone responses can be recorded in the young Rpe65-/- mice. In contrast to cones, rods degenerate very slowly in the absence of the chromophore. To determine whether the remaining rods can support vision in Rpe65-/- mice, we compared these mice with other well-characterized models featuring a s…
21169527	Li X et al	2011	Gene therapy rescues cone structure and function in the 3-month-old rd12 mouse: a model for midcourse RPE65 leber congenital amaurosis	PURPOSE: RPE65 function is necessary in the retinal pigment epithelium (RPE) to generate chromophore for all opsins. Its absence results in vision loss and rapid cone degeneration. Recent Leber congenital amaurosis type 2 (LCA with RPE65 mutations) phase I clinical trials demonstrated restoration of vision on RPE65 gene transfer into RPE cells overlying cones. In the rd12 mouse, a naturally occur…	Investigative ophthalmology & visual science	10.1167/iovs.10-6138	https://doi.org/10.1167/iovs.10-6138	No	In vivo	5 mice per group				Gene Therapy; METHODS. Subretinal treatment with the scAAV5-smCBAhRPE65 vector was initiated at postnatal day (P)14 and P90. After 2 months, electroretinograms were recorded, and cone morphology was analyzed by using cone-specific peanut agglutinin and cone opsin–specific antibodies. Full-field ERGs were recorded with a custom-built Ganzfeld dome connected to a computerbased system (Q450SC UV; Ro…	Two months after P14 treatment (Fig. 3), the a-wave amplitudes of the photopic (full cone) ERGs were negligible in untreated (0.62 _x0003_ 0.86 _x0002_V; mean _x0003_ SD) eyes, but were significantly improved in treated rd12 eyes (9.12 ± 1.23 microV) to levels approximately two thirds of that in normal age-matched uninjected C57BL/6J control mice (14.30± 2.68 _x0002_microV). The b-wave amplitudes…	Previous experiments with 11-cis retinal injections in Rpe65-/- mice have suggested that morphology and function of true cones or cone-like cells on the Nrl_x0001_/_x0001_ background can be preserved when injections are started early and applied frequently, but not if injections were initiated late or applied infrequently. In the present study, we investigated two treatment strategies:initiation …
22034031	Stieger K et al	2011	Adeno-associated virus mediated gene therapy for retinal degenerative diseases	Retinal gene therapy holds great promise for the treatment of inherited and noninherited blinding diseases such as retinitis pigmentosa and age-related macular degeneration. The most widely used vectors for ocular gene delivery are based on adeno-associated virus (AAV) because it mediates long-term transgene expression in a variety of retinal cell types and elicits minimal immune responses. Inher…	Methods in molecular biology (Clifton, N.J.)	10.1007/978-1-61779-370-7_8	https://doi.org/10.1007/978-1-61779-370-7_8	No	Review					One of the most important details of clinical trial design is selection of the most appropriate outcome measures. The tests should be sensitive, quantitative, and reproducible. Some retinal function/visual function tests are subjective in nature (i.e., the subject tells the examiner the response and the results can be infl uenced by the subject’s levels of wakefulness, cooperation, etc.). It is t…	The majority of the subjects benefi ted from the procedure. All 12 of the subjects in the CHOP study showed both improvements in retinal and visual function as assessed by both subjective and objective measures. The level of improvement was most striking in the youngest subjects, as might have been expected based on results from animal studies ( Jacobson, S. G. et al., 2005, Proc. Natl. Acad. Sci…
21304899	Kostic C et al	2011	Gene therapy regenerates protein expression in cone photoreceptors in Rpe65(R91W/R91W) mice	Cone photoreceptors mediate visual acuity under daylight conditions, so loss of cone-mediated central vision of course dramatically affects the quality of life of patients suffering from retinal degeneration. Therefore, promoting cone survival has become the goal of many ocular therapies and defining the stage of degeneration that still allows cell rescue is of prime importance. Using the Rpe65(R…	PloS one	10.1371/journal.pone.0016588	https://doi.org/10.1371/journal.pone.0016588	No	In vivo	Rpe65R91W/R91W mice		intraocular inj in postnatal mice (postnatal day 5, (P5)); subretinal injection in adult (1 month) mice of LV-RPE65 vector	3-4 months	electrical activity of the retina was recorded by electroretinography (ERG) 1 month and 4 months post injection at P5.. Immuno-hystochemical analysisRetinal function mediates visual perception but also other visionlinked reflexes such as the pupillary light reflex (PLR). Two components are now recognized to mediate the input for PLR: a subpopulation of retinal ganglion cells (ipRGCs) and the phot…	In LV-RPE65-treated eyes expressing RPE65, a 3-log increase in the b-wave response threshold in the scotopic ERG clearly showed that the rod system acquires an improved sensitivity. This improvement of scotopic sensitivity was maintained over 3 more months corresponding to the end of the experiment and the maximum b-wave amplitude was 80% of wild-type. Moreover, the b-wave shape at higher stimuli…		The detailed description of the disease progression is of prime importance to determine the latest stage that can be targeted for success of the treatment before irreversible damage. Most gene transfer studies show success only when the treatment was applied early or even before the onset of the degeneration. In consequence, it is still unclear whether cones can recover a normal state when treatm…
21606598	Ashtari M et al	2011	The human visual cortex responds to gene therapy-mediated recovery of retinal function	Leber congenital amaurosis (LCA) is a rare degenerative eye disease, linked to mutations in at least 14 genes. A recent gene therapy trial in patients with LCA2, who have mutations in RPE65, demonstrated that subretinal injection of an adeno-associated virus (AAV) carrying the normal cDNA of that gene (AAV2-hRPE65v2) could markedly improve vision. However, it remains unclear how the visual cortex…	The Journal of clinical investigation	10.1172/JCI57377	https://doi.org/10.1172/JCI57377	Yes	Clinical trial (planned)	3		8 , 9 and 35 years	1 year	Each subject underwent comprehensive baseline and serial postinjection retinal/visual function testing (16, 17) at prescribed time points (see Results) prior to enrollment in the fMRI study. Goldmann VF exams (using the V4e target, the only target the subjects could see at baseline) were carried out at baseline and 1 day before fMRI testing. fMRI studies were carried out at long-term postinjectio…	Each subject underwent comprehensive baseline and serial postinjection retinal/visual function testing (16, 17) at prescribed time points (baseline; days 1–3, 14, 30, 60, 90, 180, and 270; and through day 365 for subject CH13, year 1.5 for CH09, and year 2 for CH08) after their assent/consent to enroll in the gene transfer study (16), prior to enrollment in the fMRI study. Each subject demonstrat…		Inclusion criteria were those of phase I–II open-label dose-escalation study of the safety and efficacy of a single subretinal delivery of AAV2-hRPE65v2 (www.clinicaltrials.gov identifier NCT00516477; refs. 16, 17).			After gene therapy, the VF of CH09 (Figure 1, E and F) was considerably extended compared with that before surgery. The predicted VF, based on the observed subretinal injection site at the time of treatment (Figure 1G), was symmetric to the vertical meridian, but covered a greater area below than above the horizontal meridian. CH08’s VF maps (Figure 2, E and F) showed considerable improvement aft…
21299439	Stein L et al	2011	Clinical gene therapy for the treatment of RPE65-associated Leber congenital amaurosis	INTRODUCTION: The positive results of pioneering clinical trials using gene therapy as treatment for patients with Leber congenital amaurosis (LCA) have ushered in a new era of molecular retinal therapeutics for LCA, other blinding retinal disorders and gene therapy applications. AREAS COVERED: This review describes the role of retinal pigment epithelium-specific 65 kDa protein (RPE65) in the vis…	Expert opinion on biological therapy	10.1517/14712598.2011.557358	https://doi.org/10.1517/14712598.2011.557358	No	Review	number of subjects included in the first three clinical trials ranged from 9 to 12		ages ranging from 5 to 44.		visual function, indicated by measurements of retinal sensitivity, pupillary response, visual field, visual acuity, nystagmus, mobility,and/or response to light stimulation (as indicated by ERG measurements)	Animal models (murine models and canine models). In the first of many proof-of-concept studies conducted in the spontaneously occurring RPE65 null canines, three dogs were injected either subretinally or intravitreally with AAV2-vectored wild-type dog RPE65 cDNA with a CMV/CBA promoter at 4 months of age [8]. At 3 months post-injection, ERG responses in eyes injected subretinally with rAAV-RPE65 …
20703309	Annear MJ et al	2011	Gene therapy in the second eye of RPE65-deficient dogs improves retinal function	The purpose of this study was to evaluate whether immune responses interfered with gene therapy rescue using subretinally delivered recombinant adeno-associated viral vector serotype 2 carrying the RPE65 cDNA gene driven by the human RPE65 promoter (rAAV2.hRPE65p.hRPE65) in the second eye of RPE65-/- dogs that had previously been treated in a similar manner in the other eye. Bilateral subretinal …	Gene therapy	10.1038/gt.2010.111	https://doi.org/10.1038/gt.2010.111	No	In vivo	Nine crossbred Rpe65-deficient dogs		2-6 years		Ophthalmic evaluation and fundus imaging Ophthalmic examinations including slit-lamp biomicroscopy with aqueous humor flare scoring, indirect ophthalmoscopy and wide-field fundus imaging (RetCam II, Clarity Medical Systems, Pleasanton, CA) were performed pre-operatively, immediately postoperatively and at all subsequent study time points. The size of the subretinal injection bleb was calculated a…	Retinal function as assessed by dark-adapted full-field flash and light-adapted cone flicker ERG showed rescue of rod and cone photoreceptor function in 12 of 13 eyes (Figs. 2 and 3 and Table 2). There was significant lowering of darkadapted a-and b-wave response thresholds in the 12 eyes with ERG rescue (p < 0.001) (Figs. 2 and 3). The lowering of threshold ranged in magnitude from approximately…	We evaluated whether the degree of rod and cone ERG rescue correlated with the numbers of rod and cone photoreceptors per unit length present in the treated areas of retina in the five injected eyes analyzed (Fig. 5A and Supplementary Table S2). There was no correlation between the extent of rod b-wave rescue and rod photoreceptor number per unit retinal length (Fig. 5B; r2 = 0.21, p = 0.43) nor …
	Mueller C et al	2011	New recombinant adeno-associated virus (rAAV)-based therapeutics reach pivotal phase 2 clinical trials	This brief review summarizes the design of two phase 2 clinical trials of recombinant adeno-associated virus (rAAV)-based vector that are currently underway. These include a trial of a rAAV2-RPE65 vector for patients with Leber congenital amaurosis and a trial of a rAAV1-alpha-1-antitrypsin(AAT) vector delivered intramuscularly in patients with genetic emphysema due to AAT deficiency. In both cas…	Gene Therapy and Regulation	10.1142/S1568558611000295	https://doi.org/10.1142/S1568558611000295	No	Review
22644094	Hufnagel RB et al	2012	Gene therapy for Leber congenital amaurosis: advances and future directions	BACKGROUND: Leber congenital amaurosis (LCA) is a congenital retinal dystrophy that results in significant and often severe vision loss at an early age. Comprehensive analysis of the genetic mutations and phenotypic correlations in LCA patients has allowed for significant improvements in understanding molecular pathways of photoreceptor degeneration and dysfunction. The purpose of this article is…	Graefe's archive for clinical and experimental ophthalmology = Albrecht von Graefes Archiv fur klinische und experimentelle Ophthalmologie	10.1007/s00417-012-2028-2	https://doi.org/10.1007/s00417-012-2028-2	No	Review					The use of dark-adapted perimetry by two of the groups to measure rod photoreceptor function in RPE65- deficient patients is an appropriate method for localizing changes in retinal sensitivity specifically to the affected cell type. The method of measuring activity at the injection site with dark-adapted FST to monitor changes in retinal function helps refine the effects at the viral delivery sit…	Swedish Briard dog carries a natural four base pair deletion of the Rpe65 gene. Similar to human patients, these animals are blind at birth and have absent ERG responses. Subretinal injections of AAV2 with CMV promoter and β-actin enhancer in 4- month-old dogs resulted in improved ERGs, VEPs, pupillary response, and vision-dependent behaviors. Histologic analyses revealed detectable 11-cis retina…		A recent study comparing LCA and early-childhood onset RP demonstrated a greater chance of retaining useful vision in the future when visual symptoms occur after infancy [Walia-Ophthalmol 2010]. Determining appropriate candidate patients and diseases for gene therapy follows the above guidelines. Disease selection requires a known genetic alteration. Patient selection involves several levels of i…
22323828	Bennett J et al	2012	AAV2 gene therapy readministration in three adults with congenital blindness	Demonstration of safe and stable reversal of blindness after a single unilateral subretinal injection of a recombinant adeno-associated virus (AAV) carrying the RPE65 gene (AAV2-hRPE65v2) prompted us to determine whether it was possible to obtain additional benefit through a second administration of the AAV vector to the contralateral eye. Readministration of vector to the second eye was carried …	Science translational medicine	10.1126/scitranslmed.3002865	https://doi.org/10.1126/scitranslmed.3002865	Yes	Clinical trial (planned)	3	0	patient CH12 46 years; patient CH11 27 y; patientNP01 29 y	patient CH12 2.1 years; patient CH11 2.3 years; patientNP01 3.7 years after first inj 180 days after second inj	the subjects underwent “FO baseline” immunological and retinal/visual testing before the readministration. The schedule of tests in the FO study was similar to but not identical to the schedule in the initial study (table S1). Some tests that had been used in the initial study were dropped (for example, electro retinograms). Other analyses had been added during the course of the initial study, an…	Each subject reported improvements in vision in the second (FO) eyeextending over the entire period of observation beginning as early as FOd14. Testing revealed a trend toward improvement in visual acuity of the second eye in all three subjects, with the highest level of improvein CH12. This patient also showed a trend toward improvement in the initially injected eye (Table 1). There was no chang…		The readministration study was carried out as a “follow-on” (FO) study to the original phase 1/2 protocol (NCT01208389). The original protocol entailed injection into each subject’s more impaired eye (16, 18). The Institutional Review Board (IRB) had given approval for the contralateral eye administration as long as the first three subjects were adults. The first three adults enrolled in the FO s…		The first three adults enrolled in the FO study were CH12, CH11, and NP01, all of whom have missense mutations in RPE65 (Table 1: K303X/W431C, V473D/V473D, E102K/E102K)	Surgery was performed as previously described with a standard three-port pars plana vitrectomy with removal of the posterior cortical vitreous. These individuals had received their initial injection 1.7 to 3.4 years earlier and were enrolled sequentially (with an 8-week interval between each enrollment). Although the subjects had received different doses and volumes of AAV2-hRPE65v2 in their init…
21911650	Jacobson SG et al	2012	Gene therapy for leber congenital amaurosis caused by RPE65 mutations: safety and efficacy in 15 children and adults followed up to 3 years	OBJECTIVE: To determine the safety and efficacy of subretinal gene therapy in the RPE65 form of Leber congenital amaurosis using recombinant adeno-associated virus 2 (rAAV2) carrying the RPE65 gene. DESIGN: Open-label, dose-escalation phase I study of 15 patients (range, 11-30 years of age) evaluated after subretinal injection of the rAAV2- RPE65 vector into the worse-functioning eye. Five cohort…	Archives of ophthalmology (Chicago, Ill. : 1960)	10.1001/archophthalmol.2011.298	https://doi.org/10.1001/archophthalmol.2011.298	Yes	Clinical trial (planned)	15	8 female and 7 male	age range 11-30 yo	Up to 3 years	To document fundus appearance, fundus photographs (using an infrared camera to avoid excess visible light exposure) were taken at baseline and at posttreatment visits. Best-corrected visual acuity (VA) was measured using Early Treatment Diabetic Retinopathy Study methodology at all baseline and postoperative visits.17,20 Best-corrected VA was scored as the number of letters correctly read after a…	During the postoperative period, FST sensitivities to blue flashes showed highly significant differences compared with baseline in study eyes but not in control eyes (P_x0008_.001, by repeated-measuresANOVAtest of interaction). The postoperative improvement in study eyes was 1.59 (0.25) log10. Chromatic differences supported mediation of blue FST flashes by rods postoperatively in all study eyes …		At baseline, the mean (SE) FST sensitivity with blue flashes in all RPE65-related LCA eyes (study and control) was 1.17 (0.09) log10, a value that was substantially reduced compared with 6.61 (0.10) log10 in normal eyes. The mean (SE) FST sensitivity to red flashes in all RPE65-related LCA eyes at baseline was 0.72 (0.11) log10, which is greatly reduced compared with the normal mean (SE) value of…		Other than a sibling pair (patients 9 and 12), the patients were unrelated. Patients 10 and 13 had the same mutant alleles (homozygous for R91W) but were not known to be related. See Table 1 for variants	Two methods of anesthesia were used. For the first 2 cohorts (6 patients aged 20-30 years), the procedure was performed with retrobulbar anesthesia. For the subsequent 3 cohorts (9 patients) that included 6 patients younger than 18 years of age, general anesthesia was used. A standard 3-port 23-gauge vitrectomy was performed in cohorts 1, 2, and 3 as previously described17; in cohorts 4 and 5, a …
22080959	Sundaram V et al	2012	Retinal dystrophies and gene therapy	Retinal dystrophies are inherited disorders of photoreceptor and retinal pigment epithelial function that may result in severe visual impairment. Advances in molecular genetics have helped identify many of the gene defects responsible, and progress in gene transfer technology has enabled therapeutic strategies to be developed and applied. The first human clinical trials of gene therapy for RPE65 …	European journal of pediatrics	10.1007/s00431-011-1615-2	https://doi.org/10.1007/s00431-011-1615-2	No	Review								Affected patients can have useful initial visual acuity and normal retinal architecture; however, progressive deterioration in visual function and photoreceptor morphology generally leads to severe visual impairment by the third decade.
	Shukla R et al	2012	Genetics of Leber congenital amaurosis: An update	Leber congenital amaurosis (LCA) is a hereditary condition involving severe visual loss or blindness that develops within the first year of life. LCA occurs as syndromic and nonsyndromic forms, and is mostly of autosomal-recessive inheritance. To date, mutations in 19 genes are known to be associated with nonsyndromic LCA phenotypes. Mutations in all known genes account for disease in 70% or less…	Expert Review of Ophthalmology	10.1586/eop.12.14	https://doi.org/10.1586/eop.12.14	No	Review
23474247	Testa F et al	2013	Three-year follow-up after unilateral subretinal delivery of adeno-associated virus in patients with Leber congenital Amaurosis type 2	OBJECTIVE: The aim of this study was to show the clinical data of long-term (3-year) follow-up of 5 patients affected by Leber congenital amaurosis type 2 (LCA2) treated with a single unilateral injection of adeno-associated virus AAV2-hRPE65v2. DESIGN: Clinical trial. PARTICIPANTS: Five LCA2 patients with RPE65 gene mutations. METHODS: After informed consent and confirmation of trial eligibility…	Ophthalmology	10.1016/j.ophtha.2012.11.048	https://doi.org/10.1016/j.ophtha.2012.11.048	Yes	Clinical trial (planned)	5	0.6	mean: 20 years, median 19 (11-26)	3	Follow-up protocol. Objective measurement of visual functionality: Objective measures included evaluation of full-field ERG, PLR, and nystagmus testing. ERGs were recorded in Italy (at baseline and at 60, 365 days, 1.5 years and 3 years) in both eyes using LACE Elettronica Electrophysiology system (Pisa, Italy), with ERG-jet contact lens electrodes. For ERG analyses, subjects’ pupils were dilated…	Results of BCVA in the five patients from baseline to 3 years after treatment: the data showed a statistically significant improvement of BCVA between baseline and 3 years after treatment both in the treated eye (p<0.001) and in the untreated eye (p=0.041). Moreover, the longitudinal data analysis, reported in Table 2, showed a quadratic trend of BCVA along the follow-up interval. All the values …		Confirmation of trial eligibility criteria described elsewhere, (Maguire AM, et al.N Engl J Med. 2008) the eye with the worse visual function was selected for delivery of AAV2-hRPE65v2.			[discussion: because of the OCT data, Jacobson et al concluded that the fovea should not be included in the injection site. We suggest that, although there are risks to injecting the foveal area, there are also large potential benefits. In the present study, the surgical procedure was modified so that hydrodynamic stress, and therefore the likelihood of foveal dehiscence or development of macular…
23341635	Cideciyan AV et al	2013	Human retinal gene therapy for Leber congenital amaurosis shows advancing retinal degeneration despite enduring visual improvement	Leber congenital amaurosis (LCA) associated with retinal pigment epithelium-specific protein 65 kDa (RPE65) mutations is a severe hereditary blindness resulting from both dysfunction and degeneration of photoreceptors. Clinical trials with gene augmentation therapy have shown partial reversal of the dysfunction, but the effects on the degeneration are not known. We evaluated the consequences of g…	Proceedings of the National Academy of Sciences of the United States of America	10.1073/pnas.1218933110	https://doi.org/10.1073/pnas.1218933110	Yes	Clinical trial (post-hoc)	Untreated control eyes of RPE65-LCA patients: 22; Gene therapy-treated study eyes of RPE65-LCA patients: 11; Control (NHS):15 patients		Treated: 11-30yo; Untreated 6-20yo		ONL fraction; retinal sensitivity; spatiotemporal progression of retinal degeneration at different retinal locations. All analysis were performed along the vertial meridian	To determine the consequences of subretinal gene therapy on retinal degeneration, three analyses were performed: (1) intraocular comparisons were made of ONL fractions between treated and untreated retinal regions of the same eye; (2) interocular comparisons were made of ONL fractions between study eyes and contralateral control eyes; and (3) the progression of the ONL fraction in study eyes was …	what would be the expected change in sensitivity during the time span of measured ONL thinning? For simple retinal degenerations, a change in sensitivity should be proportional to the square of the change in ONL thickness. For the median exponential degeneration rate of −0.04 log/y, the corresponding change in sensitivity would be −0.08 log/y. Progression of vision loss is expected to be similar …	Fifteen patients (ages 7–29 y at first visit) were examined serially (over periods ranging from 1.2 to 6.7 y, average = 4.6 y) to understand better the inter- and intraretinal variation of the natural history of retinal degeneration in RPE65-LCA. ONL thickness fraction from all retinal locations and all patients showed a wide variation when plotted against chronological age. There was a weak nega…
24028205	Annear MJ et al	2013	Successful gene therapy in older Rpe65-deficient dogs following subretinal injection of an adeno-associated vector expressing RPE65	Young Rpe65-deficient dogs have been used as a model for human RPE65 Leber congenital amaurosis (RPE65-LCA) in proof-of-concept trials of recombinant adeno-associated virus (rAAV) gene therapy. However, there are relatively few reports of the outcome of rAAV gene therapy in Rpe65-deficient dogs older than 2 years of age. The purpose of this study was to investigate the success of this therapy in …	Human gene therapy	10.1089/hum.2013.146	https://doi.org/10.1089/hum.2013.146	No	In vivo	Nine crossbred Rpe65-deficient dogs from a colony maintained at Michigan State University comparative ophthalmology laboratory were used in this study		2-6 years		Ophthalmic evaluation and fundus imaging Ophthalmic examinations including slit-lamp biomicroscopy with aqueous humor flare scoring, indirect ophthalmoscopy and wide-field fundus imaging (RetCam II, Clarity Medical Systems, Pleasanton, CA) were performed pre-operatively, immediately postoperatively and at all subsequent study time points. The size of the subretinal injection bleb was calculated a…	Retinal function as assessed by dark-adapted full-field flash and light-adapted cone flicker ERG showed rescue of rod and cone photoreceptor function in 12 of 13 eyes (Figs. 2 and 3 and Table 2). There was significant lowering of darkadapted a-and b-wave response thresholds in the 12 eyes with ERG rescue (p < 0.001) (Figs. 2 and 3). The lowering of threshold ranged in magnitude from approximately…	We evaluated whether the degree of rod and cone ERG rescue correlated with the numbers of rod and cone photoreceptors per unit length present in the treated areas of retina in the five injected eyes analyzed (Fig. 5A and Supplementary Table S2). There was no correlation between the extent of rod b-wave rescue and rod photoreceptor number per unit retinal length (Fig. 5B; r2 = 0.21, p = 0.43) nor …
24227970	Al-Saikhan FI	2013	The gene therapy revolution in ophthalmology	The advances in gene therapy hold significant promise for the treatment of ophthalmic conditions. Several studies using animal models have been published. Animal models on retinitis pigmentosa, Leber's Congenital Amaurosis (LCA), and Stargardt disease have involved the use of adeno-associated virus (AAV) to deliver functional genes into mice and canines. Mice models have been used to show that a …	Saudi journal of ophthalmology : official journal of the Saudi Ophthalmological Society	10.1016/j.sjopt.2013.02.001	https://doi.org/10.1016/j.sjopt.2013.02.001	No	Review
22951453	Mowat FM et al	2013	RPE65 gene therapy slows cone loss in Rpe65-deficient dogs	Recent clinical trials of retinal pigment epithelium gene (RPE65) supplementation therapy in Leber congenital amaurosis type 2 patients have demonstrated improvements in rod and cone function, but it may be some years before the effects of therapy on photoreceptor survival become apparent. The Rpe65-deficient dog is a very useful pre-clinical model in which to test efficacy of therapies, because …	Gene therapy	10.1038/gt.2012.63	https://doi.org/10.1038/gt.2012.63	No	In vivo			young dogs: mean age 3.3 months; older dogs: mean age 65.5 months	12 months	Complete ophthalmic examination including slit-lamp biomicroscopy and binocular indirect ophthalmoscopy was performed pre-injection and at regular intervals following injection. Wide-angle digital fundus images were captured pre-injection, immediately following injection and 3-4 months following injection (RetCam II, Clarity Medical Systems, Pleasanton, CA, USA). Improved rod and cone function fo…	Rod and cone photoreceptors are preserved following gene therapy. There was a significant preservation of rods in treated areas of retina (mean 1904 rods per 500 mm length) compared with untreated areas (mean 1751 rods per 500 mm length, P=0.0475). Using a mixed-effects model comparison, the effect of treatment did not vary across the three types of treated regions that were examined—AC, VS and S…		To evaluate the progression of photoreceptor degeneration with age in the Rpe65-deficient dog, we examined three matched retinal regions (area centralis (AC), visual streak (VS) and superior peripheral retina) in two eyes from young dogs (mean age 3.3 months) and two eyes from older dogs (mean age 65.5 months). Both young and old dogs had reduced or absent rod and cone ERG responses. Older dogs h…
24197733	Zrenner E	2013	Fighting blindness with microelectronics	There is no approved cure for blindness caused by degeneration of the photoreceptor cells of the retina. However, there has been encouraging progress with attempts to restore vision using microelectronic retinal implant devices. Yet many questions remain to be addressed. Where is the best location to implant multielectrode arrays? How can spatial and temporal resolution be improved? What are the …	Science Translational Medicine	10.1126/scitranslmed.3007399	https://doi.org/10.1126/scitranslmed.3007399	No	Review					microelectronic retinal implant devices. ALTERNATIVE APPROACHES: Tongue stimulators; Neuroprotective therapies (Encapsulated cell technology. Electrostimulation. Visual cycle modulators); Gene replacement therapy; Stem cell therapy; Optogenetic approaches.					Narrative medicine paper
25286304	Rakoczy EP and Narfstrom K	2014	Gene therapy for eye as regenerative medicine? Lessons from RPE65 gene therapy for Leber's Congenital Amaurosis	Recombinant virus mediated gene therapy of Leber's Congenital Amaurosis has provided a wide range of data on the utility of gene replacement therapy for recessive diseases. Studies to date demonstrate that gene therapy in the eye is safe and can result in long-term recovery of visual function, but they also highlight that further research is required to identify optimum intervention time-points, …	The international journal of biochemistry & cell biology	10.1016/j.biocel.2014.09.022	https://doi.org/10.1016/j.biocel.2014.09.022	No	Review					In the treated RPE65−/− dogs, gene therapy resulted in recovery of vision, as assessed subjectivelyby observing the loss of nystagmus at 4 weeks post-surgery and objectively by measuring ERG (Fig. 1). Maximum improvementof the rod system was observed 3–6 months after treatment,thereafter a slight reduction in rod responses occurred overtime. All patients with LCA who received rAAV.RPE65 by subret…	In the treated RPE65−/− dogs, genetherapy resulted in recovery of vision, as assessed subjectivelyby observing the loss of nystagmus at 4 weeks post-surgery andobjectively by measuring ERG (Fig. 1). Maximum improvementof the rod system was observed 3–6 months after treatment,thereafter a slight reduction in rod responses occurred overtime. The cone system demonstrated a slow long-term improvement…	Morphological studies in RPE65−/− mice showed that photoreceptor degeneration continued alike in treated and untreated animals (Lai et al., 2004). The rate of degeneration was the same up to 12 months post injection with some signs of slowing down in the treated animals afterwards.These observations were particularly interesting as at the same time the application of gene therapy resulted in high…
25537204	Cideciyan AV et al	2014	Pseudo-fovea formation after gene therapy for RPE65-LCA	PURPOSE: The purpose of this study was to evaluate fixation location and oculomotor characteristics of 15 patients with Leber congenital amaurosis (LCA) caused by RPE65 mutations (RPE65-LCA) who underwent retinal gene therapy. METHODS: Eye movements were quantified under infrared imaging of the retina while the subject fixated on a stationary target. In a subset of patients, letter recognition un…	Investigative ophthalmology & visual science	10.1167/iovs.14-15895	https://doi.org/10.1167/iovs.14-15895	Yes	Clinical trial (planned)	15			average FU time 3,5 years	Quantitation of the spatiotemporal characteristics of fixation is required not only to interpret the natural history of visual loss in progressive retinal degenerations but also to understand the consequences of modern treatments attempting to modify this natural history. Eye Movement and Fixation Monitoring With Retinal Imaging: eye movements of RPE65-LCA patients were recorded by video imaging …	Quantitation of the spatiotemporal characteristics of fixation is required not only to interpret the natural history of visual loss in progressive retinal degenerations but also to understand the consequences of modern treatments attempting to modify this natural history. Initial results from independent investigative teams supported the conclusions that the intervention was generally safe and th…		RPE65-LCA patients viewing a visible stationary target under controlled adaptation and ambient conditions showed a range of eye movement abnormalities from barely detectable nystagmus with less than 1º amplitude to more severe forms with greater than 6º amplitude beating as fast as 4 Hz frequency. In RPE65-LCA eyes, interpretation of nystagmus characteristics can be substantially complicated with…
24466015	Klein D et al	2014	Immuno-histochemical analysis of rod and cone reaction to RPE65 deficiency in the inferior and superior canine retina	Mutations in the RPE65 gene are associated with autosomal recessive early onset severe retinal dystrophy. Morphological and functional studies indicate early and dramatic loss of rod photoreceptors and early loss of S-cone function, while L and M cones remain initially functional. The Swedish Briard dog is a naturally occurring animal model for this disease. Detailed information about rod and con…	PloS one	10.1371/journal.pone.0086304	https://doi.org/10.1371/journal.pone.0086304	No	In vivo
	Qatarneh D et al	2014	Insight into Leber congenital amaurosis: Potential for gene therapy	Leber congenital amaurosis describes a group of congenital retinal degenerations that cause significant visual loss. Advances in molecular genetics have helped identify mutations in 15 different genes, which together account for 70% of Leber congenital amaurosis cases. These genes are inherited in a predominantly autosomal recessive manner and encode a variety of retinal functions. These genes ar…	Expert Review of Ophthalmology	10.1586/eop.11.7	https://doi.org/10.1586/eop.11.7	No	Review					subjective and objective visual measurements assessed by dark adaptometry, pupillometry, ERG, nystagmus and ambulatory behavior	Recently, results from three clinical trials with human subjects have been published. All three are Phase I trials aimed at establishing the safety and dose ranging of these treatments. In each study, three LCA sufferers received a subretinal injection of an AAV2 vector expressing RPE65. Different promoter sequences and vector titers were used in each of the trials. There were no improvements not…		The age-dependent effects of RPE65 gene therapy for LCA were studied and reported by Maguire et al. They assessed the retinal and visual function in 12 patients (aged 8–44 years) with RPE65-associated LCA. They were given one subretinal injection of AAV containing the functional RPE65 gene (AAV2–hRPE65v2) in the worst eye at low, medium or high dose for up to 2 years. The patients showed an impro…
26605849	Ripamonti C et al	2015	Spectral sensitivity measurements reveal partial success in restoring missing rod function with gene therapy	Restored rod visual function after gene therapy can be established unequivocally by demonstrating that, after dark adaptation, spectral sensitivity has the shape characteristic of rods and that this shape collapses to a cone-like shape before rods have recovered after an intense bleach. We used these tests to assess retinal function in eight young adults and children with early-onset severe retin…	Journal of vision	10.1167/15.15.20	https://doi.org/10.1167/15.15.20	Yes	Clinical trial (post-hoc)	Eight participants formed Phase II of the clinical trial in which the rAAV vector expressing human RPE65 was administered at 131012 vector particles in 1 ml. 1 participant of the first phase of the trial (P3)	77.8%	range 6 - 23 yers average 13.5 years	2months, 4 months, 6 months, 12 months, 24 months, 36 months	If rod function is restored by gene therapy, there should be an improvement in overall dark-adapted sensitivity plus a characteristic change in the shape of the measured dark-adapted spectral sensitivity function from a cone-like shape to a rod-like shape. For the shape changes to be conclusive, it is vital that measurements be made at a sufficient number of wavelengths. We found that, in general…	The data for P6 show a dramatic improvement in dark-adapted sensitivity between 2 and 4 months after treatment. Cone-mediated thresholds on the cone plateau (small gray squares) lie 0.5 log10 units lower pretreatment cone-mediated dark-adapted thresholds (colored diamonds). The difference may indicate slowed cone recovery following the bleach. Sensitivity (of P5) gradually increases at all four w…	After treatment, the much-improved dark-adapted sensitivities (colored circles) are consistent with mediation by rods; the data align with rod spectral sensitivity (black line). Cone-mediated thresholds on the cone plateau (small gray squares) lie 0.5 log10 units lower pretreatment cone-mediated dark-adapted thresholds (colored diamonds). The difference may indicate slowed cone recovery following…	Left and right eye spatial acuity (in LogMAR) at time of treatment: P3 0.50/0.76*; P5 0.31/0.36*; P6 0.53/0.68*; P7 0.46/0.44*; P8 0.69*/0.64; P9 0.82*/0.89; P1 0.80*/0.70; P11 0.63*/0.55; P12 0.60/0.54*		See table 1 for variants	Eight participants formed Phase II of the clinical trial in which the rAAV vector expressing human RPE65 was administered at 1x1012 vector particles in 1 ml.
26246977	Jacobson SG et al	2015	Improvement in vision: a new goal for treatment of hereditary retinal degenerations.	Introduction: Inherited retinal degenerations (IRDs) have long been considered untreatable and incurable. Recently, one form of early-onset autosomal recessive IRD, Leber congenital amaurosis (LCA) caused by mutations in RPE65 (retinal pigment epithelium-specific protein 65 kDa) gene, has responded with some improvement of vision to gene augmentation therapy and oral retinoid administration. This…	Expert opinion on orphan drugs	10.1517/21678707.2015.1030393	https://doi.org/10.1517/21678707.2015.1030393	No	Review					RPE65 mutant dogs: visual function improvements were recorded at retinal, subcortical and cortical levelsand there were concordant biochemical, morphological and immunohistochemical observations. Mouse models: retinal function, cortical activity, immunochemistry, rhodopsin biochemistry. RPE65 mutant human: visual acuity, dark-adapted full-field sensitivity testing, visual fields, pupillometry and…	Remarkable improvement after subretinal gene augmentation in canine and murine Rpe65 disease: subretinal gene therapy improved visual function in three RPE65-mutant dogs. RPE65-/- knock out mouse and naturally occurring Rpe65rd12. mouse model: improved retinal function with supporting immunohistochemistry, rhodopsin biochemistry and cortical activity. When gene therapy or oral retinoid treatment …	Relationship of the degree of light sensitivity to the level of remaining photoreceptors within the treatment area: treatment could overcome nearly all the loss of light sensitivity resulting from the biochemical blockade component of RPE65-LCA. The reconstituted retinoid cycle, however, was not completely normal. Newly treated rods were remarkably slow to resensitize after light exposure and req…	This visual disturbance is due not only to an inadequate supply of 11-cis-retinal but also to varying degrees of retinal degeneration. Young canine and murine models of Rpe65 deficiency, however, exhibited near normal photoreceptor structure despite severe rod and cone dysfunction that was reversed by the therapies. High-resolution optical coherence tomography (OCT) was used to quantify photorece…		Histological analysis of RPE65 -/- mice but no treatment
25972377	Li Y et al	2015	Mouse model of human RPE65 P25L hypomorph resembles wild type under normal light rearing but is fully resistant to acute light damage	Human RPE65 mutations cause a spectrum of blinding retinal dystrophies from severe early-onset disease to milder manifestations. The RPE65 P25L missense mutation, though having <10% of wild-type (WT) activity, causes relatively mild retinal degeneration. To better understand these mild forms of RPE65-related retinal degeneration, and their effect on cone photoreceptor survival, we generated an Rp…	Human molecular genetics	10.1093/hmg/ddv178	https://doi.org/10.1093/hmg/ddv178	No	In vivo										No treatment
25938638	Bainbridge JW et al	2015	Long-term effect of gene therapy on Leber's congenital amaurosis	BACKGROUND: Mutations in RPE65 cause Leber's congenital amaurosis, a progressive retinal degenerative disease that severely impairs sight in children. Gene therapy can result in modest improvements in night vision, but knowledge of its efficacy in humans is limited. METHODS: We performed a phase 1-2 open-label trial involving 12 participants to evaluate the safety and efficacy of gene therapy wit…	The New England journal of medicine	10.1056/NEJMoa1414221	https://doi.org/10.1056/NEJMoa1414221	Yes	Clinical trial (planned)	12		age range 6-23 yo	36 months	visual acuity, contrast sensitivitycolor vision, and spectral sensitivities. For the investigation of visual fields, we used microperimetry, Goldmann kinetic perimetry, and photopic and scotopic (dark-adapted) automated static perimetry; we also assessed vision-guided ambulatory navigation and performed color fundus photography, autofluorescence imaging, optical coherence tomography (OCT), and ERG	Improvements in retinal sensitivity were evident in the study eyes of six participants (Participants 3, 5, 6, 8, 10, and 12) on dark-adapted perimetry (Fig. 1) and in five of these participants (Participants 3, 5, 6, 8, and 12) on microperimetry. For the first 4 months after vector administration, maximal improvement of rod function after vector administration was evident on dark-adapted perimetr…	In common with the findings of Jacobson et al., but in contrast to those of Maguire et al., we identified no clear correlation between response and the age of the participant. In fact, the greatest improvements were evident in older participants (17, 18, and 23 years of age), and contrary to expectation, improvements in retinal sensitivity were of lower magnitude in younger participants who had t…	In Rpe65-deficient mice and dogs, intervention with RPE65 gene supplementation before substantial degeneration confers improvements in retinal function of a magnitude measurable by means of ERG and can protect against progressive degeneration. In trials involving humans to date, although RPE65 gene supplementation can improve retinal function and there is some evidence of a dose response, neither…		Residual enzyme function was estimated for the G40S and R91W mutations and the Y368H mutation16 by means of prediction of protein structure. See table 1 for variantsof retinal structure. The weaker effect in younger participants is unexplained but, in the context of a relatively well-preserved population of photoreceptor cells, the provision of a limited supply of 11-cis retinal may fail to meet …	Vector type: rAAV2/2.hRPE65p.hRPE65. To determine the effect of RPE65 gene supplementation on foveal cones, we aimed to include the fovea within the subretinal vector bleb (i.e., the area of neurosensory retina that is elevated by the subretinal injection of vector suspension) in each participant. We administered the lower dose (1×1011 vector genomes) to the first four participants and the higher…
25635059	Pierce EA and Bennett J	2015	The Status of RPE65 Gene Therapy Trials: Safety and Efficacy	Several groups have reported the results of clinical trials of gene augmentation therapy for Leber congenital amaurosis (LCA) because of mutations in the RPE65 gene. These studies have used subretinal injection of adeno-associated virus (AAV) vectors to deliver the human RPE65 cDNA to the retinal pigment epithelial (RPE) cells of the treated eyes. In all of the studies reported to date, this appr…	Cold Spring Harbor perspectives in medicine	10.1101/cshperspect.a017285	https://doi.org/10.1101/cshperspect.a017285	No	Review					What Outcome Measures Should Be Used in Retinal Gene Therapy Trials? At present, there are only two outcome measures that have been used successfully to approve new drugs for retinal applications and these are based on measures that reflect improvements in day-to-day life: visual acuity (the ability to resolve high contrast visual angles) and, in one case, visual fields using an automated thresho…	Subretinal injection of an adeno-associated virus serotype 2 (AAV2) vector delivering the canine wild-type RPE65 cDNA resulted in rapid development of visual function, which was sustained over many years and more than a decade in a dog followed the longest. The first results of clinical trials of gene augmentation therapy for RPE65-LCAwere reported by two groups in 2008. The group from University…	Will Gene Augmentation Therapy Prevent Further Degeneration of the Retina? There are several challenges to answering this question: (1) It likely takes _x0002_5–10 yr to observe progression of retinal degeneration in these slowly progressive IRDs. How reliably will we be able to measure this after only a few years have passed? Loss-of-function may potentially be used to monitor progression of ret…	Further studies in affected dogs compared effects of dose, vector capsid, species of origin of the cDNA, volume, and age of intervention. Optimal results were found in juvenile animals (Acland et al. 2005; Bennicelli et al. 2008). It may indeed be that treatment beyond a certain age/stage of disease does not prevent degeneration, but it may require longer studies in a larger cohort of (young) sub…
	Chung D	2015	Gene therapy clinical trials for childhood blindness and its applications for ocular, auditory and renal ciliopathies		Cilia	10.1186/2046-2530-4-S1-O10	https://doi.org/10.1186/2046-2530-4-S1-O10	No	Review
26180100	Ashtari M et al	2015	Plasticity of the human visual system after retinal gene therapy in patients with Leber's congenital amaurosis	Much of our knowledge of the mechanisms underlying plasticity in the visual cortex in response to visual impairment, vision restoration, and environmental interactions comes from animal studies. We evaluated human brain plasticity in a group of patients with Leber's congenital amaurosis (LCA), who regained vision through gene therapy. Using non-invasive multimodal neuroimaging methods, we demonst…	Science Translational Medicine	10.1126/scitranslmed.aaa8791	https://doi.org/10.1126/scitranslmed.aaa8791	Yes	Clinical trial (post-hoc)	10 (phase I AAV2-hRPE65v2 clinical trial)	6 males	age range 9-45	NA	Structural and functional images of participants’ brains were obtained on a 3-T magnet using 30-direction isotropic (1.7 mm in x, y, and z directions) DTI and fMRI methodology.We used diffusion tensor imaging (DTI) to examine the effect of deprivation and subsequent unilateral retinal gene therapy on the organization and/or reorganization of white matter microstructure in V1and we used DTI tracto…	It is important to ascertain if the structural changes caused by lack of vision are reversible when vision is restored. The clinical trial of gene therapy in LCA2 patients restored vision to specific regions of the retina based on the site of injection of the viral vector carrying the therapeutic gene. As different parts of the retina feed visual inputs to the brain via distinct visual pathways, …
25936984	Jacobson SG et al	2015	Improvement and Decline in Vision with Gene Therapy in Childhood Blindness	Retinal gene therapy for Leber's congenital amaurosis, an autosomal recessive childhood blindness, has been widely considered to be safe and efficacious. Three years after therapy, improvement in vision was maintained, but the rate of loss of photoreceptors in the treated retina was the same as that in the untreated retina. Here we describe long-term follow-up data from three treated patients. To…	N Engl J Med	10.1056/NEJMoa1412965	https://doi.org/10.1056/NEJMoa1412965	Yes	Clinical trial (planned)	3		23,21,16 yo	5-6 years	After an extended period of dark adaptation (>4 hours), visual sensitivity was determined on a 12-degree grid with additional loci at 2-degree intervals along horizontal or vertical meridians. Retinal cross sections were obtained with a spectral-domain optical coherence tomography (OCT) system (RTVue-100, Optovue). Postacquisition data analysis was performed with custom programs (MatLab, version …	There was good correspondence between the loci in which sensitivities were substantially increased after treatment and the region of retinal detachment from the subretinal injection. Serial visual maps from baseline (before treatment) to nearly 6 years after treatment (for Patients 1 and 2) and from baseline until 4.5 years after treatment (for Patient 3): Areas of improved visual sensitivity, al…	We determined the topographic relationship between visual function and photoreceptor structure in part of the treatment zone in Patients 1 and 3. Topographic maps of the thickness of the outer nuclear layer in Patients 1 and 3, across a wide extent of central retina that included part of the superior treated zone. At baseline, Patient 1 had a relatively thicker outer nuclear layer than did Patien…	See figure 1A for retinal sensitivity at baseline. [discussion: A decision tree for RPE65-associated Leber’s congenital amaurosis could begin with disease identification at clinical and molecular levels, leading to the prediction of prognosis on the basis of the stage of severity of retinal degeneration at diagnosis. It is important to note that severity is not simply related to the patient’s age…		R44Q/R91W in Patient 1, Y368H/Y368H in Patient 2, and V287F/V287F in Patient 3	Serial visual maps from baseline (before treatment) to nearly 6 years after treatment (for Patients 1 and 2) and from baseline until 4.5 years after treatment (for Patient 3) are shown in Figure 1A. Baseline maps are shown as full visual fields for the treated eye. The region that was injected with the vector gene was magnified to enable visualization of the contours at the various time points sa…
27375040	Bennett J et al	2016	Safety and durability of effect of contralateral-eye administration of AAV2 gene therapy in patients with childhood-onset blindness caused by RPE65 mutations: a follow-on phase 1 trial	BACKGROUND: Safety and efficacy have been shown in a phase 1 dose-escalation study involving a unilateral subretinal injection of a recombinant adeno-associated virus (AAV) vector containing the RPE65 gene (AAV2-hRPE65v2) in individuals with inherited retinal dystrophy caused by RPE65 mutations. This finding, along with the bilateral nature of the disease and intended use in treatment, prompted u…	Lancet (London, England)	10.1016/S0140-6736(16)30371-3	https://doi.org/10.1016/S0140-6736(16)30371-3	Yes	Clinical trial (planned)	11 (10 included in the analysis)		second eyes were injected 1·71–4·58 years after the first (age range 8-44).	3 years	Patients were assessed at designated timepoints: at baseline (≤90 days before day 0 [day of surgical AAV delivery]) and on days 1, 3, 14, 30, 90, and 180, then once yearly during years 1–5. Goldmann (light-adapted) visual field tests to measure retinal and visual function, and full-field light sensitivity threshold testing to measure sensitivity to light over a range greater than five log units. …	CH09 has severe myopia (requiring a correction of more than –10 dioptres) and retinal thinning was noted after injection in the second eye. Compared with other patients, CH09 had lower macular volume and thinner fovea at baseline. In general, no changes in macular volume or retinal thickness were associated with the administration of AAV2-hRPE65v2, even when the injection area included the fovea.…		Goldmann visual field tests at baseline revealed islands of responding retina, some without foveal fixation. The results of our study help to define clinical variables and procedures that might affect the magnitude of the outcome. Because RPE65 mutations cause degenerative disease, early intervention is expected to lead to greater potential gain. However, if the number of remaining photoreceptors…		See table 1 for RPE65 mutations. Although CH06 has two disease-causing RPE65 mutations, her heterozygous RDH12 mutation might have also affected her outcome.	In this follow-on phase 1 trial, one dose of AAV2-hRPE65v2 (1·5 × 10¹¹ vector genomes) in a total volume of 300 μL was subretinally injected into the contralateral, previously uninjected, eyes of 11 children and adults (aged 11–46 years at second administration) with inherited retinal dystrophy caused by RPE65 mutations, 1·71–4·58 years after the initial subretinal injection. The dose and volume …
27102010	Weleber RG et al	2016	Results at 2 Years after Gene Therapy for RPE65-Deficient Leber Congenital Amaurosis and Severe Early-Childhood-Onset Retinal Dystrophy	PURPOSE: To provide an initial assessment of the safety of a recombinant adeno-associated virus vector expressing RPE65 (rAAV2-CB-hRPE65) in adults and children with retinal degeneration caused by RPE65 mutations. DESIGN: Nonrandomized, multicenter clinical trial. PARTICIPANTS: Eight adults and 4 children, 6 to 39 years of age, with Leber congenital amaurosis (LCA) or severe early-childhood-onset…	Ophthalmology	10.1016/j.ophtha.2016.03.003	https://doi.org/10.1016/j.ophtha.2016.03.003	Yes	Clinical trial (planned)	10		4 children, 8 adults. Age range 6-39	2 years	BCVA was measured using an electronic visual acuity system based on ETDRS method and an ophthalmic examination (slit-lamp retinal biomicroscopy, tonometry, and indirect ophthalmoscopy) was performed. Spectral-domain OCT imaging of both the treated and untreated eye was performed with the Heidelberg Spectralis (Heidelberg Engineering, Inc., Heidelberg, Germany). Horizontal and vertical line scans …	The 4 pediatric patients with baseline BCVA of 40 to 63 ETDRS letters showed improvement in BCVA, ranging from a 6- to 14-letter increase in the treated eye at the 2-year visit, which was more than the upper bound for intervisit variability of 7 or 8 ETDRS letters in 3 of the 4 patients. VA improvement was evident as early as 2 weeks after injection and often demonstrated progressive improvement …		Eligibility criteria included age of at least 6 years, retinal disease consistent with LCA or SECORD and documented mutations in both alleles of the RPE65 gene. BCVA not better than 20/60 and not worse than hand movements in both the treated and fellow eye, and visible photoreceptor (outer nuclear) layer on an OCT scan in the region of the retina where the study agent administration was planned.T…		RPE65 mutations were compound heterozygous in 9 patients and homozygous in 3 patients. The genotype was unique in all patients except 2 brothers (patients 202 and 203). SeeTable 1: Baseline Demographic, Genetic, and Clinical Characteristics of 12 Patients with RPE65 Leber Congenital Amaurosis or Severe Early-ChildhoodeOnset Retinal Dystrophy	Vector type: rAAV2-CB-hRPE65.A device compatibility study demonstrated no decrease in vector titer after exposure to the 39-gauge microinjection cannula (catalog no. 12.12; Synergetics, USA, O’Fallon, MO) used to administer the vector. Patients were enrolled into 2 groups of 6 each. For each subject, the poorer-seeing eye underwent a vitrectomy and received a subretinal injection of 450 ml contai…
26427456	Testa F et al	2016	Evaluation of ocular gene therapy in an italian patient affected by congenital leber amaurosis type 2 treated in both eyes	Gene therapy clinical trials with gene augmentation therapy for Leber Congenital Amaurosis have shown partial reversal of retinal dysfunction. Most studies described the effect of treatment in a single eye and limited evidence is reported in literature about patients treated in both eyes. In this chapter, we present the findings of a young patient treated in both eyes. Efficacy of the treatment w…	Advances in Experimental Medicine and Biology	10.1007/978-3-319-17121-0_71	https://doi.org/10.1007/978-3-319-17121-0_71	Yes	Clinical trial (planned)	1		11yo (first eye treatment) 14yo (second eye treatment)	4 years after first eye treatment, 1 year after second eye treatment	Efficacy of the treatment was assessed with Best Corrected Visual Acuity (BCVA), Goldman Visual Field testing (VF), Esterman computerized binocular visual field and Microperimetric testing (MP). Eyes that could detect hand motion were assigned a score that was one line worse than the largest printed line on the chart tested at a standardized distance of 4 m (< 20/1600) to provide the most conserv…	1 year after treatment: the first treated eye (right eye), BCVA improved from 0.85 to 0.42 logMAR. Mean macular sensitivity increased from 0.8 dB (with unstable fixation) to 17.9 dB (with stable fixation), and central VF radius increased from 44° (area: 6197°2) to 52° (area: 8549°2; p < 0.001). Second eye (left eye) BCVA improved from 0.42 to 0.34 logMAR; mean macular sensitivity remained stable …					The study subject (NP15) underwent an initial AAV2-hRPE65v2 injection in the right eye (at the age of 11 years) and after 3 years in the left eye (at the age of 14 years). NP15 received the same dose/volume (1.5 × 1011 vg/300 μl) in both eyes.
27928030	Scholl HPN et al	2016	Emerging therapies for inherited retinal degeneration	Inherited retinal degenerative diseases, a genetically and phenotypically heterogeneous group of disorders, affect the function of photoreceptor cells and are among the leading causes of blindness. Recent advances in molecular genetics and cell biology are elucidating the pathophysiological mechanisms underlying these disorders and are helping to identify new therapeutic approaches, such as gene …	Science Translational Medicine	10.1126/scitranslmed.aaf2838	https://doi.org/10.1126/scitranslmed.aaf2838	No	Review					spectral-domain optical coherence tomography (SD-OCT); optics scanning laser ophthalmoscopy (AOSLO); OCT angiography;	These findings recently have been confirmed in 12 patients with disease-causing RPE65 mutations, who were followed for up to 2 years after a single subretinal injection of the AAV2 vector carrying the therapeutic gene. There were no serious adverse events, and improvements were reported in one or more measures of visual function in 9 of the 12 patients.	Another important result of the LCA clinical trials was the finding by one group that the photoreceptor cells may continue to degenerate in treated patients (19) and that the initial functional improvements in vision may deteriorate in the midterm. However, data from another group showed that both visual function and retinal thickness remained stable for at least 3 years after gene therapy admini…
28280483	Giers BC et al	2017	Outer Plexiform Layer Structures Are Not Altered Following AAV-Mediated Gene Transfer in Healthy Rat Retina	Ocular gene therapy approaches have been developed for a variety of different diseases. In particular, clinical gene therapy trials for RPE65 mutations, X-linked retinoschisis, and choroideremia have been conducted at different centers in recent years, showing that adeno-associated virus (AAV)-mediated gene therapy is safe, but limitations exist as to the therapeutic benefit and long-term duratio…	Frontiers in neurology	10.3389/fneur.2017.00059	https://doi.org/10.3389/fneur.2017.00059	No	In vivo	12 healthy Sprague-Dawley rats				The aim of our study was to examine the effects of subretinal AAV delivery on OPL structures and retinal circuitry in healthy retinas. Subretinal injection was performed as previously described. Briefly, a transscleral/transchoroidal approach was used by first puncturing the sclera and the choroid. Fluorescein was added to the viral solution (AAV2/5.CMV.d2GFP) at a 1/1,000 final dilution, and the…	Why the efficacy results of the clinical trials fell short of the promising results of the murine and canine studies remains unclear: subretinal injection and gene transfer as well as transgene expression could all affect retinal structures. Changes in retinal circuitry and cell function as well as gliosis and apoptosis might impair signaling pathways within the retina. Experimental retinal detac…
28237426	Ashtari M et al	2017	The Role of the Human Visual Cortex in Assessment of the Long-Term Durability of Retinal Gene Therapy in Follow-on RPE65 Clinical Trial Patients	PURPOSE: Gene therapy (GT) has offered immense hope to individuals who are visually impaired because of RPE65 mutations. Although GT has shown great success in clinical trials enrolling these individuals, evidence for stability and durability of this treatment over time is still unknown. Herein we explored the value of functional magnetic resonance imaging (fMRI) as an objective measure to assess…	Ophthalmology	10.1016/j.ophtha.2017.01.029	https://doi.org/10.1016/j.ophtha.2017.01.029	Yes	Clinical trial (planned)	7			3 years	The neuroimaging study compared the spatiotemporal patterns of this subgroup’s brain activations using fMRI at baseline and annually for 3 years after receiving gene therapy. Magnetic resonance imaging (MRI) scans were obtained at Children’s Hospital of Philadelphia on a research-dedicated 3-Tesla Siemens Verio system using a 32-channel head coil (Siemens Medical Systems, Erlangen, Germany). Func…	Compared with baseline, all participants with RPE65 mutations showed significantly elevated levels of cortical activations at 1 year and continued this trend for their fMRI evaluations at years 2 and 3. As expected, patterns of activations varied in each individual depending on their age, the progression of disease, and location of the subretinal injection. Generally, participants showed compensa…	The fMRI results clearly show that the activation of the visual cortex closely corresponds to the AAV-exposed portion of the retinas. As depicted in Figure 1, fMRI results from the RPE65 subjects after gene therapy showed bilateral occipital cortex activations which correspond to the superior macula subretinal injection site that has spread to the entire naso-temporal retinal area for all subject…	at baseline, there are no or small amounts of activation in and around primary visual areas for all participants with RPE65 mutations except for patient NP15, who showed the highest visual functions and cortical activations at baseline			While RPE65 subjects in the initial Phase I clinical trial had received different doses and volumes of AAV2-hRPE65v2 in their first eye, all subjects received the high dose of 1.5E11 vector genomes (vg) in 300 μl for the FO (Table 1). (The approximate location of the subretinal injection for the contralateral eye of all RPE65 subjects is presented in a recent report outlining a three-year longitu…
27686653	Alkharashi M and Fulton AB	2017	Available Evidence on Leber Congenital Amaurosis and Gene Therapy	Leber congenital amaurosis (LCA) is a group of severe inherited retinal dystrophies that lead to early childhood blindness. In the last decade, interest in LCA has increased as advances in genetics have been applied to better identify, classify, and treat LCA. To date, 23 LCA genes have been identified. Gene replacement in the RPE65 form of LCA represents a major advance in treatment, although li…	Seminars in ophthalmology	10.1080/08820538.2016.1228383	https://doi.org/10.1080/08820538.2016.1228383	No	Review					NA	NA	NA	NA	NA	Reporting data from published clinical trials
28712537	Russell S et al	2017	Efficacy and safety of voretigene neparvovec (AAV2-hRPE65v2) in patients with RPE65-mediated inherited retinal dystrophy: a randomised, controlled, open-label, phase 3 trial	BACKGROUND: Phase 1 studies have shown potential benefit of gene replacement in RPE65-mediated inherited retinal dystrophy. This phase 3 study assessed the efficacy and safety of voretigene neparvovec in participants whose inherited retinal dystrophy would otherwise progress to complete blindness. METHODS: In this open-label, randomised, controlled phase 3 trial done at two sites in the USA, indi…	Lancet (London, England)	10.1016/S0140-6736(17)31868-8	https://doi.org/10.1016/S0140-6736(17)31868-8	Yes	Clinical trial (planned)	13	0.42	range 4–44; mean(SD) =15·1 (10·9)	1 year	Participants were assessed with MLMT at baseline, with subsequent assessments at 30, 90, 180, and 365 days after randomisation (control group) or after the second injection (intervention group). In response to the need for a relevant, reliable, and clinically meaningful measure of functional vision in these low-vision participants with nyctalopia, members of the sponsor and study team, with input…	At 1 year, the mean of the bilateral MLMT change score for the ITT population was 1·8 (SD 1·1) in the intervention group and 0·2 (1·0) in the control group, for a difference of 1·6 (95% CI 0·72–2·41, p=0·0013; table 2). Monocular MLMT change scores were similar to the bilateral scores (table 2). The response to bilateral administration of voretigene neparvovec in the mITT population was rapid (fi…		Individuals aged 3 years or older with a confirmed genetic diagnosis of biallelic RPE65 gene mutations were eligible for enrolment if both eyes had visual acuity of 20/60 or worse or visual field less than 20 degrees in any meridian, or both; they had sufficient viable retinal cells as determined by retinal thickness on spectral domain optical coherence tomography (>100 microns within the posteri…			Vector type: Voretigene neparvovec is an AAV2 vector containing human RPE65 cDNA with a modified Kozak sequence engineered at the translational start site, under control of a hybrid chicken β-actin promoter with a cytomegalovirus enhancer. Under general anaesthesia, subretinal injection of 1·5 × 10¹¹ vg voretigene neparvovec in a total subretinal volume of 0·3 mL was performed on the first assign…
28685406	Takkar B et al	2017	Leber's Congenital Amaurosis and Gene Therapy	Retinal blindness is an important cause of pediatric visual loss. Leber's congenital amaurosis (LCA) is one of these causes, often wrongly included in the spectrum of retinitis pigmentosa. The disease has become the center of research after initial reports of success in management with gene therapy. This review discusses in brief the clinical presentation and investigative modalities used in LCA.…	Indian Journal of Pediatrics	10.1007/s12098-017-2394-1	https://doi.org/10.1007/s12098-017-2394-1	No	Review						Subsequently, the revolutionary role of gene therapy with RPE65 was seen in a Briard dog in 2001, when the gene particle and adeno-associated virus (AAV) construct was injected in the sub-retinal space. Qualitative as well quantitative evaluations showed photopic behavior in the previously blind dog with null RPE65 mutations. This was followed up 4 y later by more positive results in a larger can…
28491015	Aravand P et al	2017	Protocols for visually guided navigation assessment of efficacy of retina-directed cell or gene therapy in canines	There has been marked progress in recent years in developing gene delivery approaches for the treatment of inherited blinding diseases. Many of the proof-of-concept studies have utilized rodent models of retinal degeneration. In those models, tests of visual function include a modified water maze swim test, optokinetic nystagmus, and light-dark activity assays. Test paradigms used in rodents can …	Frontiers in Neuroscience	10.3389/fnins.2017.00215	https://doi.org/10.3389/fnins.2017.00215	No	Review
28689169	Kumaran N et al	2017	Leber congenital amaurosis/early-onset severe retinal dystrophy: Clinical features, molecular genetics and therapeutic interventions	Leber congenital amaurosis (LCA) and early-onset severe retinal dystrophy (EOSRD) are both genetically and phenotypically heterogeneous, and characterised clinically by severe congenital/early infancy visual loss, nystagmus, amaurotic pupils and markedly reduced/absent full-field electroretinograms. The vast genetic heterogeneity of inherited retinal disease has been established over the last 10 …	British Journal of Ophthalmology	10.1136/bjophthalmol-2016-309975	https://doi.org/10.1136/bjophthalmol-2016-309975	No	Review						In 2001, Acland et al described successful gene therapy in Briard dogs with RPE65-retinopathy using subretinal delivery of recombinant adeno-associated virus serotype 2 (AAV2) vectorwith canine RPE65 cDNA under the control of the cytomegalovirus chicken beta actin promoter. Injected eyes of these dogs showed improved ERG, pupillometry and flash evoked cortical potentials in the dark-adapted state…		OCT studies have demonstrated relatively normal retinal thickness in some patients; with more commonly a central macular area of relatively preserved retina with a ring of thinning or more widespread retinal loss. There appears to be no clear relationship between age and thinning in the first three decades. This phenotypic variability irrespective of age, and varying both between and within famil…		Description of a post-treatment behavioural test in mice
29053763	Aguirre G.D.	2017	Concepts and strategies in retinal gene therapy	Gene therapy as a therapeutic modality for treating previously incurable forms of retinal blindness is making great advances since the successful proof-of-concept studies of canine RPE65- LCA in 2001.(3) The field is still young, but the excitement in both the scientific community and patient advocacy groups has been energizing. I feel fortunate to be part of this therapeutic adventure, and to ha…	Investigative Ophthalmology and Visual Science	10.1167/iovs.17-22978	https://doi.org/10.1167/iovs.17-22978	No	Review
28391961	Bennett J.	2017	Taking Stock of Retinal Gene Therapy: Looking Back and Moving Forward	Over the past 20 years, there has been tremendous progress in retinal gene therapy. The safety and efficacy results in one early-onset severe blinding disease may lead to the first gene therapy drug approval in the United States. Here, we review how far the field has come over the past two decades and speculate on the directions that the field will take in the future.	Molecular Therapy	10.1016/j.ymthe.2017.03.008	https://doi.org/10.1016/j.ymthe.2017.03.008	No	Review					Except for visual acuity, however, there is no generally accepted level of improvement that, in the parlance of the US Food and Drug Administration (FDA), is considered “clinically meaningful.” The precedent for clinically meaningful improvement in visual acuity is an increment of 15 letters on an “ETDRS” eye chart (which corresponds to 0.3 logMAR or 50% improvement). For some of the diseases tha…	A large fraction of the human brain (close to 40%) is involved with the processing and perception of vision. Early onset of blindness can lead to structural and functional brain changes and thus impairment of the visual pathway early in life. The limits to restoration of the retinal-cortical pathways are not well defined. However, even adults who have lived for decades with severely impaired visi…		In order to attain the maximal therapeutic effect, timing of intervention is of essence. If the cells have died off, an alternative strategy must be used (for example, optogenetic gene therapy, retinal prosthesis, or cell transplantation). The timeline may also differ if the goal of therapy is to reverse blindness or simply to prevent the disease from worsening (i.e., to hold it in place). For dy…
30335549	Miraldi Utz V et al	2018	Gene therapy for RPE65-related retinal disease	Significant discoveries in the etiology and pathogenesis of inherited retinal diseases (IRDs) have been made in the last few decades. Of the large number genes that cause IRDs, bi-allelic mutations in RPE65 lead to Leber Congenital Amaurosis type 2 (LCA 2), and can also result in phenotypes described as severe early childhood onset retinal dystrophy (SECORD) and Retinitis pigmentosa 20 (RP20). Fo…	Ophthalmic genetics	10.1080/13816810.2018.1533027	https://doi.org/10.1080/13816810.2018.1533027	No	Review					Phase 3: The primary efficacy endpoint was multi-luminance mobility testing (MLMT), a testing modality that evaluates an individual’s ability to navigate a marked path while avoiding obstacles by solely relying on vision in varying luminance levels, We continue to rely heavily on subjective measurements of visual function such as visual acuity, and visual field testing (VFT). A large proportion o…	VN phase 3: statistically significant improvement of MLMT scores in treated subjects compared to the control group. In addition, treated patients had a mean 2-log unit improvement in fullfield light sensitivity threshold testing (FST).The improvements were apparent as early as 30 days after subretinal injection. Data from the group’s Phase-I trial suggests possible maintained efficacy for up to 7…		Phase 3: Patients were eligible for the clinical trial if they had bi-allelic pathogenic mutations in RPE65, visual acuity worse than 20/60 and/or visual field constriction to less than 20 degrees from fixation. Differences in efficacy and durability of effect among gene therapy trials conducted to date may be related to variability in patient characteristics and mutations, viral vector compositi…
29869534	Pennesi ME et al	2018	Results at 5 Years After Gene Therapy for RPE65-Deficient Retinal Dystrophy	Previously, results at 2 years after subretinal injection of a recombinant adeno-associated virus vector expressing RPE65 (rAAV2-CB-hRPE65) in eight adults and four children with retinal degeneration caused by RPE65 mutations were reported. Now, results at 5 years after treatment in 11 of these subjects are reported. Subjects received a subretinal injection of rAAV2-CB-hRPE65 in the poorer-seeing…	Human gene therapy	10.1089/hum.2018.014	https://doi.org/10.1089/hum.2018.014	Yes	Clinical trial (planned)	11		age range 6-39yo	5 years	BCVA was measured using an electronic visual acuity system based on the Early Treatment of Diabetic Retinopathy Study (ETDRS) method. An ophthalmic examination (slit lamp retinal biomicroscopy, tonometry, and indirect ophthalmoscopy) and static and kinetic perimetry testing using an Octopus 101 perimeter (Haag-Streit, Koeniz, Switzerland), were performed	All subjects had abnormalities on indirect ophthalmoscopy examination, characterized by a varying degree of retinal pigmentary changes, pallor of the optic disc, and attenuation of retinal vessels. Three adult subjects had evidence of progression of retinal degeneration, with mild disc pallor and peripheral RPE mottling in both eyes noted at year 5, diffuse bone spicules, The four pediatric subje…		BCVA not better than 20/60 and not worse than hand motion in both the treated and fellow eye, and visible photoreceptor (outer nuclear) layer on an optical coherence tomography scan in the region of the retina where study agent administration was planned. The four pediatric subjects had normal or near normal kinetic fields with the V4e target at baseline. Baseline values with the III4e and II4e t…			Subjects 301, 303, and 201 to 204 received a lower dose of the vector (1.8 · 1011 vector genomes per eye) and subjects 205 to 210 received a higher dose of the vector (6 · 1011 vector genomes per eye)
30025081	Kumaran N et al	2018	A Cross-Sectional and Longitudinal Study of Retinal Sensitivity in RPE65-Associated Leber Congenital Amaurosis	Purpose: RPE65-associated Leber congenital amaurosis (RPE65-LCA) is an early-onset severe retinal dystrophy associated with progressive visual field loss. Phase I/II and III gene therapy trials have identified improved retinal sensitivity but little is known about the natural history of retinal sensitivity in RPE65-LCA. Methods: A total of 19 subjects (aged 9 to 23 years) undertook monocular full…	Investigative ophthalmology & visual science	10.1167/iovs.18-23873	https://doi.org/10.1167/iovs.18-23873	Yes	RWE	19	53	age range 9-23; mean 17	mean FU 16.5 months (range 10-22) (13 patients only)	Static full-field perimetry was performed using the Octopus 900 (Haag Streit AG). The test was conducted monocularly, in a dark room, with the fellow eye patched. Patients were instructed to fixate on a cross with a background illuminance of 10 cd/m2 (31.4 apostilbs). Static perimetry used the GATE strategy (Haag Streit AG, K¨oniz, Switzerland), stimulus size V, a 200-ms presentation and a radial…			RPE65-LCA patients. VA range:(0.20 logMAR to 1.66 logMAR). Patients were classified into three genotype groups based on the severity of the predicted mutational damage: (1) mild, where a patient had two non-null variants; (2) intermediate, where a patient had one non-null variant and one null variant; and (3) severe, two null variants. Comparison of Conventional and Volumetric Metrics of Retinal …		See table 1 for RPE65 mutations in the full text. See column T in the file for RPE65 Genotype-Pathogenicity Correlation
29033008	Le Meur G et al	2018	Safety and Long-Term Efficacy of AAV4 Gene Therapy in Patients with RPE65 Leber Congenital Amaurosis	The aim of this study was the evaluation of the safety and efficacy of unilateral subretinal injection of the adeno-associated vector (AAV) serotypes 2 and 4 (AAV2/4) RPE65-RPE65 vector in patients with Leber congenital amaurosis (LCA) associated with RPE65 gene deficiency. We evaluated ocular and general tolerance and visual function up to 1 year after vector administration in the most severely …	Molecular therapy : the journal of the American Society of Gene Therapy	10.1016/j.ymthe.2017.09.014	https://doi.org/10.1016/j.ymthe.2017.09.014	Yes	Clinical trial (planned)	9		age range 9-42	1-3,5 years	Distance and close-range visual acuity were scored using the ETDRS and Parinaud scales, respectively. Visual field modifications were evaluated when visual acuity was greater than 20/200, using a visual field in automated perimetry (Octopus 101 Perimeter; Haag-Streit, Koeninz, Switzerland), together with a semi-static Goldmann analysis in V4.A microperimetry examination using a 4-2 strategy was p…	Spectral domain optical coherence tomography (SD-OCT) analysis of mean retinal thickness 1 or 2–3 years post-injection revealed no alterations in retinal thickness in treated or untreated eyes. Responding to a questionnaire, four of nine patients reported improved perception of detail, three of nine reported improved fixationone of nine reported improved color vision, one of nine reported reduced…		patients with Leber congenital amaurosis (LCA) associated with RPE65 gene deficiency. Cohort 1 (baseline visual acuity <10 ETDRS letters); cohort 2 (baseline visual acuity between 7 and 31 ETDRS letters); cohort 3 (baseline visual acuity >50 ETDRS letters with no nystagmus). The absence of modification in cortical activity after treatment reinforces the absence of immediate harmful effect on visu…		RPE65 gene mutations (Table S1).	Vector type: AAV serotypes 2 and 4 (AAV2/4) RPE65-RPE65 vector. The severity of retinal detachment varied from one patient to the next. Injection volume also varied between patients (200–800 mL), with doses ranging from 1.22x1010 to 4.8x 1010 vector genomes (vg) (Table 1). Subretinal injections were administered simultaneously in two to five injection sites (Table 1). Injection sites were selecte…
29506236	Kumaran N et al	2018	Retinal gene therapy	Introduction: Inherited retinal diseases are the leading cause of sight impairment in people of working age in England and Wales, and the second commonest in childhood. Gene therapy offers the potential for benefit. Sources of data: Pubmed and clinicaltrials.gov. Areas of agreement: Gene therapy can improve vision in RPE65-associated Leber Congenital Amaurosis (RPE65-LCA). Potential benefit depen…	British medical bulletin	10.1093/bmb/ldy005	https://doi.org/10.1093/bmb/ldy005	No	Review						The treated eyes of dogs showed improved responses on electroretinography, pupillometry and flash-evoked cortical potentials in the dark-adapted state, with improvements sustained for as long as 10 years		The appearance of the retina on clinical examination is typically normal at an early age, but retinal degeneration becomes in advanced disease.
30234647	Fahim A.	2018	Retinitis pigmentosa: Recent advances and future directions in diagnosis and management	Purpose of review Retinitis pigmentosa is a group of genetically diverse inherited blinding disorders for which there are no treatments. Owing to recent advances in imaging technology, DNA sequencing, gene therapy, and stem cell biology, clinical trials have multiplied and the landscape is rapidly changing. This review provides a relevant and timely update of current trends and future directions …	Current Opinion in Pediatrics	10.1097/MOP.0000000000000690	https://doi.org/10.1097/MOP.0000000000000690	No	Review					Full-field electroretinogram (ERG). Wide-field fundus autofluorescence has become more common over the past few years to appreciate the full extent of retinal pigment epithelium (RPE) and retinal atrophy in retinitis pigmentosa and to document progression. Optical coherence tomography has enabled clinicians and investigators to measure remaining photoreceptors in the macula, allowing more sensiti…
30578524	Tsui I et al	2018	A practical approach to retinal dystrophies	Genomic approaches to developing new diagnostic and therapeutic strategies in retinal dystrophies are among the most advanced applications of genetics (Tsang SH, Gouras P (1996) Molecular physiology and pathology of the retina. In: Duane TD, Tasman W, Jaeger AE (eds) Duaneï¿½s clinical opthalmology. Lippincott-Raven, Philadelphia). The notion that ï¿½nothing can be doneï¿½ for patients with retin…	Advances in Experimental Medicine and Biology	10.1007/978-3-319-95046-4_51	https://doi.org/10.1007/978-3-319-95046-4_51	No	Review					NA	NA	NA	NA	NA
29057663	Moore NA et al	2018	Gene therapy for inherited retinal and optic nerve degenerations	Introduction: The eye is a target for investigational gene therapy due to the monogenic nature of many inherited retinal and optic nerve degenerations (IRD), its accessibility, tight blood-ocular barrier, the ability to non-invasively monitor for functional and anatomic outcomes, as well as its relative immune privileged state.Vectors currently used in IRD clinical trials include adeno-associated…	Expert Opinion on Biological Therapy	10.1080/14712598.2018.1389886	https://doi.org/10.1080/14712598.2018.1389886	No	Review
	Russell S et al	2018	Voretigene neparvovec-rzyl for the treatment of biallelic RPE65 mutation-associated retinal dystrophy	Introduction: Inherited retinal dystrophies (IRDs) are the major cause of familial blindness in the Western world, and until recently, have been devoid of pharmacologic treatment options. Biallelic mutations in the RPE65 gene cause a progressive IRD characterized by decreased light sensitivity, constricted visual fields, and impaired visual acuity. Voretigene neparvovec-rzyl (VN), an adeno-associ…	Expert Opinion on Orphan Drugs	10.1080/21678707.2018.1508340	https://doi.org/10.1080/21678707.2018.1508340	No	Review						At 1 year, the mean bilateral MLMT change score for the ITT population was 1.8 (standard deviation [SD] 1.1) in the intervention group and 0.2 (1.0) in the control group, for a difference of 1.6 (95% confidence interval [CI] 0.72– 2.41, P = 0.0013). This average change of almost two prespecified light levels for the intervention group reflects the gain of an ability to independently navigate usin…		In the open-label, randomized, controlled phase 3 study of gene augmentation by sequential, bilateral subretinal administration of VN, subjects who were ≥ 3 years old and had biallelic RPE65 mutations were eligible for enrollment if both eyes had VA worse than 20/60 and/or VF < 20° in any meridian, both eyes had sufficient viable retinal cells, and the subjects were able to perform the MLMT but w…
	Kumaran N et al	2018	Gene therapy for Leber congenital amaurosis	Introduction: Leber congenital amaurosis (LCA) is a group of recessively inherited, early infantile-onset, severe rod-cone dystrophies that can result from defects in at least 25 genes, including RPE65, CEP290, RDH12, AIPL1 and GUCY2D. The possibility of benefit is offered by therapeutic intervention to provide the functional gene that is otherwise lacking. Areas covered: We searched PubMed for p…	Expert Review of Ophthalmology	10.1080/17469899.2018.1429916	https://doi.org/10.1080/17469899.2018.1429916	No	Review						In early-phase clinical trials in humans with RPE65-LCA, gene therapy has resulted in improved aspects of sight for up to 5 years. However, improvements in photoreceptor function in affected individuals have been relatively modest compared to those in animal models, even when retinal degeneration is less advanced, and the durability of benefit can be limited by progressive retinal degeneration
30268864	Chung DC et al	2019	The Natural History of Inherited Retinal Dystrophy Due to Biallelic Mutations in the RPE65 Gene	PURPOSE: To delineate the natural history of visual parameters over time in individuals with biallelic RPE65 mutation-associated inherited retinal dystrophy (IRD); describe the range of causative mutations; determine potential genotype/phenotype relationships; and describe the variety of clinical diagnoses. DESIGN: Global, multicenter, retrospective chart review. METHODS: Study Population: Sevent…	American journal of ophthalmology	10.1016/j.ajo.2018.09.024	https://doi.org/10.1016/j.ajo.2018.09.024	Yes	RWE	70		mean age 15 (range 1-43)	mean 7.3 years (median 4.5)	VA, Goldmann visual fields (GVF), (OCT), color vision, full-field light sensitivity threshold testing (FST), dark adaptation, electroretinography (ERG), retinal imaging, fundus photography, and short-wavelength (blue) light fundus autofluorescence (FAF). Off-chart VA measurements used adaptations of previously reported scales for assigning logMAR; results are presented separately for each eye usi…			Genetic diagnosis consistent with autosomal-recessive mutations in the RPE65 gene (see FIGURE 4. Clinical diagnosis at first visit). The general pattern observed was that of marked impairment but fairly stable VA during the first decade of life, with gradual worsening beginning to occur around the ages of 15-20, and subsequent rapid acceleration of the rate of VA loss after the age of 20. The rat…		TABLE 2. RPE65 Mutations in the Subject Population. A total of 56 unique RPE65 mutations were observed in this study population, with 27 subjects (38.6%; 9 homozygous) having at least 1 mutation known from the literature to be associated with LCA, 37 subjects (52.9%; 7 homozygous) having at least 1 mutation associated with SECORD or RP, and 18 subjects (25.7%; 9 homozygous) having other mutations…
30658988	Lloyd A et al	2019	Estimation of impact of RPE65-mediated inherited retinal disease on quality of life and the potential benefits of gene therapy	BACKGROUND/AIMS: In rare diseases, health-related quality of life (HRQL) data can be difficult to capture. Given the ultrarare nature of RPE65-mediated inherited retinal disease (IRD), it was not feasible to recruit a patient sample and collect HRQL data prospectively. The objectives of this study were to develop health state descriptions of RPE65-mediated IRD, and to estimate associated patient …	The British journal of ophthalmology	10.1136/bjophthalmol-2018-313089	https://doi.org/10.1136/bjophthalmol-2018-313089	Yes	RWE			5-16 + 2 adults		First, health state levels were defined to describe different levels of visual function in people withRPE65-mediated vision loss, ranging from moderate vision loss through to hand motion (HM) to no light perception (NLP). Second, health state vignettes were developed through a process that combined information gathered from background materials, feedback from an expert advisory board meeting, and…			The major feedback from the retina specialist advisory board was that IRDs can cause severe and progressive loss of peripheral VF, nyctalopia and ultimately loss of central vision, all of which are associated with severe impairment in functional vision and quality of life. Patients in all health states have affected night vision/difficulty seeing at transition times (eg, sunset) and young people …
31443789	Maguire AM et al	2019	Efficacy, Safety, and Durability of Voretigene Neparvovec-rzyl in RPE65 Mutation-Associated Inherited Retinal Dystrophy: Results of Phase 1 and 3 Trials	PURPOSE: To report the durability of voretigene neparvovec-rzyl (VN) adeno-associated viral vector-based gene therapy for RPE65 mutation-associated inherited retinal dystrophy (IRD), including results of a phase 1 follow-on study at year 4 and phase 3 study at year 2. DESIGN: Open-label phase 1 follow-on clinical trial and open-label, randomized, controlled phase 3 clinical trial. PARTICIPANTS: F…	Ophthalmology	10.1016/j.ophtha.2019.06.017	https://doi.org/10.1016/j.ophtha.2019.06.017	Yes	Clinical trial (post-hoc)	40		mean 16,8 (11,1)	Ph1 FO: 4 years; Ph3: OI 2 years, CI 1 year	End points common to the phase 1 follow-on (second eye) and phase 3 studies: change in performance on the MLMT within the illuminance range evaluated, full-field light sensitivity threshold (FST) testing, and VA. Phase 1 follow-on study: VF testing was performed using Goldmann perimetry with the V4e test stimulus; Phase 3: the more sensitive III4e Goldmann test stimulus was introduced, therefore,…	In both studies, mean MLMT lux score improved by the day 30 visit and remained stable for the duration of available data, up to 4 years. Overall, 26 of 37 subjects (70%) passed the MLMT at the lowest illuminance level tested (1 lux) at 1 year, representing the maximum MLMT improvement possible.Mean (standard deviation [SD]) MLMT change score at year 1 was 2.6 (1.6) for phase 1, 1.9 (1.0) for phas…	One CI (control/intervention) subject experienced permanent decrease in foveal function (i.e., >0.3 logMAR worsening, loss of at least 15 letters) in the second eye first measured 30 days after VN administration. The vision loss of this 1 CI subject was associated with corresponding structural changes in the OCT (i.e., greater than expected thinning of the foveal region); the degree of thinning w…	Ph 1 FO study: enrollment criteria included VA more or greater than light perception and sufficient viable retinal cells in the previously uninjected eye. Ph 3: age≥3 years, both eyes had VA worse than 20/60 or VF <20º in any meridian; they had sufficient viable retinal cells as determined by retinal thickness on spectral domain OCT (>100 mm within the posterior pole), fundus photography, and cli…			Two serious ocular AEs occurred: 1 event of retinal disorder (loss of foveal function) assessed as related to the administration procedure and 1 event of increased intraocular pressure (with associated optic atrophy) in a subject with endophthalmitis who received anti-infectives and a periocular steroid injection. The most common ocular TEAE was cataract, reported in 7 subjects (18%); this was no…
31671202	Hussain RM et al	2019	Subretinal Injection of Voretigene Neparvovec-rzyl in a Patient With RPE65-Associated Leber's Congenital Amaurosis	Leber's congenital amaurosis (LCA) is a rare inherited retinal degeneration (IRD) that causes severe vision loss, nyctalopia, and nystagmus within the first few years of life. RPE65 gene mutations cause approximately 6% of LCA cases and have become the target for therapy since voretigene neparvovec-rzyl became the first U.S. Food and Drug Administration-approved gene therapy product for IRDs in 2…	Ophthalmic surgery, lasers & imaging retina	10.3928/23258160-20191009-01	https://doi.org/10.3928/23258160-20191009-01	Yes	RWE	1	Female, 0%Male	5-year-old	4-month	Our patient is a 5-year-old girl with LCA that was referred to our clinic for consideration of gene therapy. She was diagnosed at age 2 after her parents noted nystagmus, nyctalopia, and poor visual acuity (VA). Genetic testing confirmed biallelic mutations in the RPE65 gene. One week prior to surgery, her best-corrected VA (BCVA) was 20/100 and 20/80 as measured by Snellen in the right and left …	At the 4-month follow-up visit, her BCVA was measured to be 20/70 in each eye. The patient and her parents reported remarkable improvement in visual function and low light conditions		5-year-old girl with LCA that was referred to our clinic for consideration of gene therapy. She was diagnosed at age 2 after her parents noted nystagmus, nyctalopia, and poor visual acuity (VA).			The surgery consisted of 25-gauge pars plana vitrectomy with the NGENUITY “Heads-Up” 3-D Visualization System (Alcon, Fort Worth, TX). After the hyaloid was lifted and a core vitrectomy performed, dilute triamcinolone was injected to ensure no residual vitreous adherence. The periphery was shaved with the assistance of scleral depression. Prefilled 1 ml BD syringes (Franklin Lakes, NJ) with the t…
31245978	Altinbay D. and Idil	2019	Current approaches to low vision (re)habilitation	With increased life expectancy at birth and especially the rising incidence of age-related macular degeneration, low vision (re)habilitation is becoming more important today. Important factors to consider when presenting rehabilitation and treatment options to patients presenting to low vision centers include the diagnosis of the underlying disease, the patientï¿½s age, their existing visual func…	Turkish Journal of Ophthalmology	10.4274/tjo.galenos.2018.53325	https://doi.org/10.4274/tjo.galenos.2018.53325	No	Review
32059734	Wang X et al	2020	The effect of human gene therapy for RPE65-associated Leber's congenital amaurosis on visual function: a systematic review and meta-analysis	BACKGROUND: RPE65-associated LCA (RPE65-LCA) is an inherited retinal degeneration caused by the mutations of RPE65 gene and gene therapy has been developed to be a promising treatment. This study aims to evaluate the association between changes in visual function and application of gene therapy in patients with RPE65-LCA. METHODS: Several databases (PubMed, Cochrane Library, and Web of Science) w…	Orphanet journal of rare diseases	10.1186/s13023-020-1304-1	https://doi.org/10.1186/s13023-020-1304-1	No	Review	Six studies with 164 eyes (82 patients) included in the final analysis			1 year, 2-3 years	BCVA was measured using the Early Treatment Diabetic Retinopathy Study (ETDRS) method, and the acuity was scored as the number of letters read after adjusting for distance and expressed as logMAR; FST; a better parameter to detect visual function improvement after gene therapy would be visual field testing (kinetic perimetry, static automated perimetry, microperimetry, etc.). However, the visual …	98 eyes from 49 patients showed that BCVA improved significantly in treated eyes compared to untreated eyes at 1 yr post treatment by − 0.1 logMAR (95% CI, − 0.17 to − 0.04; p = 0.002), with no significant heterogeneity between studies (χ2 = 8.88, df = 5, p = 0.11; I2 = 44%). At later 2–3 years post treatment,pooled data from four studies [Testa 2013, Bainbridge 2015, Weleber 2016, Le Meur 2018] …		The eyes selected for treatment with gene therapy had relatively worse baseline visual acuity vs. untreated eyes, with an average difference of 0.33 logMAR (or more than 3 lines on the ETDRS chart), which might indicate a more advanced stage of the disease.
32149547	Ciulla TA et al	2020	Voretigene neparvovec-rzyl for treatment of RPE65-mediated inherited retinal diseases: a model for ocular gene therapy development	Introduction: Over a decade of research and development culminated in the 2017 United States (US) Food and Drug Administration (FDA) approval of voretigene neparvovec-rzyl (VN) for RPE65 mutation-associated inherited retinal disease (IRD), the first approved gene therapy for a hereditary genetic disease in the US, and the first and only pharmacologic treatment for an IRD.Areas covered: VN serves …	Expert opinion on biological therapy	10.1080/14712598.2020.1740676	https://doi.org/10.1080/14712598.2020.1740676	No	Review	12 patients (phase I) 31 patients (phase III) follow-up: 40 pts (11 phase I ans 29 phase III)	41.9%	8-44 years (phase I) mean age 15 years (4-44) (phase III)	4 years (phase III)	phase I study a proprietary multiluminance mobility test (MLMT) was developed, with feedback from the FDA, to functionally assess VA, VF, light sensitivity, and mobility. A change in score, based on illumination level at which a subject can successfully navigate the course in under 3 minutes, functions as the endpoint and has been validated.[39] OCT imaging	Phase I: all patients demonstrated sustained improvement in VA, pupillometry, nystagmus, VF, and ambulatory behavior.[34] Visual function improvements remained stable up to 3 [35] and 4 years.[36] In the phase 1 study, improvements in MLMT and full-field light sensitivity testing (FST) by day 30 persisted to year 3 (MLMT p=0.0003, FST p<0.0001), and no significant change was seen in the previousl…		Patients must have viable retinal cells as determined by the treating physician in order to be appropriate candidates for therapy. Use in infants under 12 months of age is not recommended because of potential dilution or loss of VN after administration, due to the active retinal cell proliferation occurring in this age group. [4] The authors suggest that amblyopia is not likely to be a major hind…
33928237	Georgiou M et al	2020	Retinal imaging in inherited retinal diseases	Inherited retinal diseases (IRD) are a leading cause of blindness in the working age population. The advances in ocular genetics, retinal imaging and molecular biology, have conspired to create the ideal environment for establishing treatments for IRD, with the first approved gene therapy and the commencement of multiple therapy trials. The scope of this review is to familiarize clinicians and sc…	Annals of eye science	10.21037/aes-20-81	https://doi.org/10.21037/aes-20-81	No	Review								RPE65-deficiency (OMIM 180069) is associated with reduced or absent AF on FAF imaging, suggesting low or absent levels of lipofuscin in the RPE OCT studies have demonstrated relatively normal retinal thickness in some patients; with more commonly a central macular area of relatively preserved retina with a surrounding ring of thinning or more widespread retinal loss
32168002	Cai S et al	2020	Recent developments in pediatric retina	PURPOSE OF REVIEW: Pediatric retina is an exciting, but also challenging field, where patient age and cooperation can limit ease of diagnosis of a broad range of congenital and acquired diseases, inherited retinal degenerations are mostly untreatable and surgical outcomes can be quite different from those for adults. This review aims to highlight some recent advances and trends that are improving…	Current opinion in ophthalmology	10.1097/ICU.0000000000000650	https://doi.org/10.1097/ICU.0000000000000650	No	Review					ultra-widefield fundus photography, autofluorescence and fluorescein angiography (FA) have been demonstrated to be feasible even in young non sedated children and in children with nystagmus [1,2], facilitating objective documentation of examination findings and potentially reducing need for examination under anesthesia. When more portable photography is needed, a handheld smartphone-based camera …	Five-year results of the phase 3 randomized controlled trial showed sustained gains in visual acuity and static perimetry in pediatric but not adult patients, suggesting a benefit to earlier intervention [41]. A deep learning system has been used to develop an ROP vascular severity score applicable to Retcam fundus photographs, which has been shown to increase 2 weeks prior to treatment, peak at …			Coupled with advances in portable noncontact smartphone-based fundus imaging technology, automated grading of fundus photographs may facilitate screening for ROP in resource-limited settings [50].
32535767	Kang C and Scott LJ	2020	Voretigene Neparvovec: A Review in RPE65 Mutation-Associated Inherited Retinal Dystrophy	Voretigene neparvovec (Luxturna((R))), a recombinant adeno-associated virus vector-based gene therapy, delivers a functioning copy of the human retinal pigment epithelium-specific 65 kDa (RPE65) gene into retinal cells of patients with reduced or absent levels of RPE65 protein, providing the potential to restore the visual cycle. A single-dose subretinal injection of voretigene neparvovec adminis…	Molecular diagnosis & therapy	10.1007/s40291-020-00475-6	https://doi.org/10.1007/s40291-020-00475-6	No	Review					Neparvovec gene therapy was associated with clinically meaningful improvements in visual functioning in all (12/12 patients) [15] or most (8/10 evaluable) patients [16], as assessed using mobility testing and corroborated in measures of retinal sensitivity (e.g. pupillometry, nystagmus and electroretinography in some patients).multi-luminance mobility test (MLMT); Pharmacodynamic Properties of Vo…	The primary efficacy endpoint was the change in mean bilateral MLMT score from baseline to 1 year in the ITT and mITT populations [17]. This content and construct validated test was developed to provide a reliable and accurate measure of functional vision change and assesses a patient’s sensitivity to light and ability to physically navigate obstacles at varying ambient light levels [19]. In the …	.	Key eligibility criteria were a genetic diagnosis of biallelic RPE65 gene mutations, age = 3 years, visual acuity in both eyes of 20/60 or worse and/or visual field < 20° in any meridian, sufficient viable retinal cells (as determined by optical coherence tomography, fundus photography and clinical examination), and the ability to perform the standardized multi-luminance mobility test (MLMT) with…
32888388	Ku CA and Pennesi ME	2020	The new landscape of retinal gene therapy	Novel therapeutics for inherited retinal dystrophies (IRDs) have rapidly evolved since groundbreaking clinical trials for LCA due to RPE65 mutations led to the first FDA-approved in vivo gene therapy. Since then, advancements in viral vectors have led to more efficient AAV transduction and developed other viral vectors for gene augmentation therapy of large gene targets. Furthermore, significant …	American journal of medical genetics. Part C, Seminars in medical genetics	10.1002/ajmg.c.31842	https://doi.org/10.1002/ajmg.c.31842	No	Review					NA	NA	NA	NA	NA
33394965	Gregori NZ and Davis JL	2020	Surgical Observations from the First 120 Cases of Subretinal Gene Therapy for Inherited Retinal Degenerations	PURPOSE: To report surgical observations formulated during the first 120 cases of subretinal gene therapy in patients with inherited retinal degenerations (IRDs). METHODS: A two-surgeon team compiled surgical observations and formulated surgical pearls based on the consecutive cases of subretinal viral vector injection in patients enrolled in clinical trials focusing on choroideremia, achromatops…	Retina (Philadelphia, Pa.)	10.1097/IAE.0000000000003085	https://doi.org/10.1097/IAE.0000000000003085	No	Review	120 subretinal injections				NA	NA	NA	NA	NA
31899291	Garafalo AV et al	2020	Progress in treating inherited retinal diseases: Early subretinal gene therapy clinical trials and candidates for future initiatives	Due to improved phenotyping and genetic characterization, the field of 'incurable' and 'blinding' inherited retinal diseases (IRDs) has moved substantially forward. Decades of ascertainment of IRD patient data from Philadelphia and Toronto centers illustrate the progress from Mendelian genetic types to molecular diagnoses. Molecular genetics have been used not only to clarify diagnoses and to dir…	Progress in retinal and eye research	10.1016/j.preteyeres.2019.100827	https://doi.org/10.1016/j.preteyeres.2019.100827	No	Review					Efficacy outcomes to quantify the severely impaired vision with nystagmus in LCA had to be devised a new because traditional outcomes used for other eye diseases (Csaky et al.,2008) were not as helpful. Hence, the FST (full-field stimulus test) was developed. Photoreceptor topography using OCT. It would be judicious for ONL mapping to be used to guide location of the therapeutic bleb (Jacobson et…	Biochemical recovery of the visual cycle pathway could theoretically occur and activate residual photoreceptors. Evidence from two different groups indicated that there was continued retinal degeneration and eventual localized loss of visual function after therapy (Cideciyan et al., 2013a; Jacobson et al., 2015; Bainbridge et al., 2015). A third group which was involved in the commercialization o…	We determined the co-localized relationship between retinal structure and function in two patients (Cideciyan et al.,2008). Outer photoreceptor nuclear layer (ONL) thickness was 29–43% of mean normal thickness. Patients with retinitis pigmentosa with degenerative photoreceptor loss but without RPE65 mutations would be expected to show sensitivity losses ranging from 0.7 to 1.1 log units. Pretreat…	In RPE65-LCA patients there was loss of photoreceptors even in the youngest patients studied and there were different patterns to the preserved ONL		No treatment
32477041	Mowad TG et al	2020	Compensatory Cross-Modal Plasticity Persists After Sight Restoration	Sensory deprivation prompts extensive structural and functional reorganizations of the cortex resulting in the occupation of space for the lost sense by the intact sensory systems. This process, known as cross-modal plasticity, has been widely studied in individuals with vision or hearing loss. However, little is known on the neuroplastic changes in restoring the deprived sense. Some reports cons…	Frontiers in neuroscience	10.3389/fnins.2020.00291	https://doi.org/10.3389/fnins.2020.00291	Yes	Clinical trial (planned)	8 out of 12 patients included in the VN FO Phase 2 study+ 8 normal sighted controls			3 years	The main goals of this study were threefold. First, we aimed to evaluate whether RPE65 patients present with auditory cross-modal plasticity. Second, we aimed to investigate the fate of cross-modal plasticity when these patients undergo retinal GT and regain their vision. Lastly, we aimed to identify the adaptive or maladaptive role of cross-modal plasticity in sight restoration. Based on the pre…	Whether the auditory crossmodal component was present in the low-vision RPE65 patients: comparison of the auditory fMRI results from sighted controls to those of the RPE65 patients clearly demonstrates that, in line with previous reports on the early- and late-blind subjects, RPE65 patients did engage a compensatory mechanism for processing auditory stimuli. Further examination of the results fro…		Interestingly, CH12, who was the oldest participant (44 years old), had severely impaired (near blind) vision for the ~15 years preceding her enrollment in the study due to the retinal degenerative component of the disease. With visual function resembling that of the blind patients, CH12 was expected to show a greater participation of the visual cortex in auditory processing, as a compensatory me…
32032261	Pierrache LHM et al	2020	Longitudinal study of RPE65-associated inherited retinal degenerations	PURPOSE: To study the disease course of RPE65-associated inherited retinal degenerations (IRDs) as a function of the genotype, define a critical age for blindness, and identify potential modifiers. METHODS: Forty-five patients with IRD from 33 families with biallelic RPE65 mutations, 28 stemming from a genetic isolate. We collected retrospective data from medical charts. Coexisting variants in 10…	Retina (Philadelphia, Pa.)	10.1097/IAE.0000000000002681	https://doi.org/10.1097/IAE.0000000000002681	Yes	RWE	45	60	median 28yo (range 2-59)	median FU 16 years (range 0-38)	Best-corrected visual acuity (BCVA) was measured in preschool children with Lea symbols or E charts. Low vision measurements were converted to logarithm of the minimum angle of resolution (LogMAR) visual acuity to enable graphic representation (counting fingers: 2.0, hand movements: 2.3,41 light perception 2.5, and no light perception 2.6. Goldmann kinetic visual field (VF) testing, full-field el…			Most patients were diagnosed with RPE65-associated IRD within the first year of life. Parents reported the presence of nystagmus, lack of eye contact, night blindness, or photoattractionIntraretinal pigment migration and atrophy of the RPE only became apparent in the second decade of life and was first recorded at the age of 13 years. In 15 patients, no intraretinal hyperpigmentations were seen a…		In 1959, Schappert-Kimmijser et al described an isolated population living in the northwest of the Netherlands with a relatively high prevalence of LCA. In 2003 Yzer et al discovered a founder mutation in the RPE65 gene (p.Tyr368His) in 14 patients from this genetic isolate. For this study, we gathered longitudinal data from these original 14 patients (Table 1). We included 14 more patients from …
33268999	Padhy SK et al	2020	Voretigene Neparvovec and Gene Therapy for Leber's Congenital Amaurosis: Review of Evidence to Date	Gene therapy has now evolved as the upcoming modality for management of many disorders, both inheritable and non-inheritable. Knowledge of genetics pertaining to a disease has therefore become paramount for physicians across most specialities. Inheritable retinal dystrophies (IRDs) are notorious for progressive and relentless vision loss, frequently culminating in complete blindness in both eyes.…	The application of clinical genetics	10.2147/TACG.S230720	https://doi.org/10.2147/TACG.S230720	No	Review
32556084	Levi SR et al	2020	Quantitative Autofluorescence Following Gene Therapy With Voretigene Neparvovec	Gene therapy has been a highly anticipated treatment for previously irreversible, blinding retinal disorders. In 2017, the US Food and Drug Administration approved the first gene therapy, voretigene neparvovec (VN), for treatment of retinal dystrophy caused by biallelic mutations in the RPE65 gene (OMIM 180069).1 Given the novel nature of gene therapy, it may be important to continue learning fro…	JAMA ophthalmology	10.1001/jamaophthalmol.2020.2018	https://doi.org/10.1001/jamaophthalmol.2020.2018	Yes	RWE	1	female	9	6 years	BCVA, SD_OCT, SW-AF, qAF, fundus examination	Six months after treatment, thepatient noted subjective improvement in low light environments and ability to performdaily functions.Two years postoperatively,BCVA in the right eyeimproved to 20/150. Notably, 6 years after gene augmentation therapy, qAF colorcoded images revealed detectable levels of SW-AF with a relatively hyperautofluorescent parafoveal ring in the left eyend right eye. In this …		9-year-oldgirl. BCVAs were 20/400 OD and 20/150 OS. Mild horizontal nystagmus was observed. The anterior segment had no abnormalities,and dilated fundus examination revealed salt-and-peppermottling. Shortwavelength fundus autofluorescence (SW-AF) imaging showed decreased signal with an absence of contrast between the optic nerve and the surrounding fundus. Quantitative fundus autofluorescence (qA…	q-AF	p.Lys295Ter and p.His68Tyr, in the RPE65 gene	the patient was enrolled in theVN therapy clinical trial and received treatment in the right eye followed 2 weeks later by the left
31925606	Magliyah M et al	2020	Late presentation of RPE65 retinopathy in three siblings	PURPOSE: Gene therapy for RPE65 retinopathy has been recently approved. The purpose of this study was to assess retinal structure and function in 3 siblings presenting with late-stage RPE65 retinopathy and to assess the unmet need for such therapy in Saudi Arabia. METHODS: Search of the retinal dystrophy registry at King Khaled Eye Specialist Hospital and clinical examination including multimodal…	Documenta ophthalmologica. Advances in ophthalmology	10.1007/s10633-019-09745-z	https://doi.org/10.1007/s10633-019-09745-z	Yes	RWE	3 siblings		32-34 and 36 yo		ERG (Nicolet Biomedical Instruments, Madison, Wisconsin, USA) was obtained as follows, in dark adapted and light adapted state according to ISCEV standards [15], with a few modificationsDark adapted full-field stimulus thresholds (FST) were assessed using white light and the Espion ColorDomeTM system (Diagnosys LLC)			We describe the clinical, electrophysiological and molecular genetic findings in 3 siblings who presented with late-stage RPE65 retinopathy. All 3 had experienced nystagmus and night blindness since early childhood, with gradual and progressive visual loss. They presented with best corrected visual acuity (BCVA) of 20/400 in both eyes of patients 1 and 2, and 20/80 in patient 3 (the female). Pati…		A targeted next-generation sequencing (NGS) was performed using two panels in two different laboratories; a retinal dystrophy panel at molecular genetics laboratory at King Faisal Specialist Hospital (KFSH), and a LCA panel in the Bioscientia Human Genetics laboratory (Bioscientia, Ingelheim, Germany) which includes GUCY2D, RPE65, SPATA7, AIPL1, LCA5, RPGRIP1, CRX, CRB1, CEP290, IMPDH1, RD3, RDH1…
31604676	Gardiner KL et al	2020	Long-Term Structural Outcomes of Late-Stage RPE65 Gene Therapy	The form of hereditary childhood blindness Leber congenital amaurosis (LCA) caused by biallelic RPE65 mutations is considered treatable with a gene therapy product approved in the US and Europe. The resulting vision improvement is well accepted, but long-term outcomes on the natural history of retinal degeneration are controversial. We treated four RPE65-mutant dogs in mid-life (age = 5-6 years) …	Molecular therapy : the journal of the American Society of Gene Therapy	10.1016/j.ymthe.2019.08.013	https://doi.org/10.1016/j.ymthe.2019.08.013	No	In vivo	mid-year aged treated dogs		age range 5-6	>4 years	Microscopic correlates of in-life ONL topography measures, serial sections of retinal tissue blocks were taken that extended through the bleb and surrounding regions of treated eyes, and corresponding areas of the untreated fellow eyes. For each eye, dozens of histological profiles of rows of ONL nuclei were quantified from histological serial sections and matched to ONL thickness profiles derive…	Data from some investigators are consistent with the hypothesis that the natural rate of photoreceptor loss due to RPE65 mutations is not modified by the gene therapy when treatments are initiated after the onset of degeneration and the short-term improvements in visual function start waning in the long term. Data from others suggest that improved visual function is stable over the long term, and…		At mid-life (5–6 years), the ONL thickness distribution tended to be unpredictable with greater inter-animal variability. At this more advanced stage of disease, the inter-animal differences were notable. Differences in disease stage in mid-life not only occurred between animals but also were observed intraocularly. It was clear that, within eyes, there were remarkable differences in disease seve…
31352462	Della Volpe-Waizel M et al	2020	New Technologies for Outcome Measures in Retinal Disease: Review from the European Vision Institute Special Interest Focus Group	Novel diagnostic tools to measure retinal function and structure are rapidly being developed and introduced into clinical use. Opportunities exist to use these informative and robust measures as endpoints for clinical trials to determine efficacy and to monitor safety of therapeutic interventions. In order to inform researchers and clinician-scientists about these new diagnostic tools, a workshop…	Ophthalmic Research	10.1159/000501887	https://doi.org/10.1159/000501887	No	Review									New Developments in Optical Coherence Tomography (OCT): (1) the Hydra-OCT, (2) the sparse OCT orso-called MIMO-OCT, (3) the three-dimensional speckle denoiser, and (4) the combination of virtual reality (VR) OCT display technology with machine learning. Fluorescence Lifetime Imaging Ophthalmoscopy (FLIO) is an innovative and noninvasive technique to measure and quantify lifetimes of endogenous re…
33223822	Gao J et al	2020	Voretigene neparvovec in retinal diseases: A review of the current clinical evidence	Subretinal gene therapy trials began with the discovery of RPE65 variants and their association with Leber congenital amaurosis. The RPE65 protein is critical for the normal functioning of the visual phototransduction cascade. RPE65 gene knockout animal models were developed and showed similar diseased phenotypes to their human counterparts. Proof of concept studies were carried out in these anim…	Clinical Ophthalmology	10.2147/OPTH.S231804	https://doi.org/10.2147/OPTH.S231804	No	Review								Prior to undergoing surgery for gene replacement therapy, the integrity of the photoreceptor layer must be evaluated. The formal indication for voretigene neparvovec use requires the presence of “viable retinal cells”. Visual function loss in RPE65-associated IRD is comprised of two components: a visual cycle blockade that is reversible with gene therapy and a cellular degenerative process which …
32347917	Kumaran N et al	2020	Retinal Structure in RPE65-Associated Retinal Dystrophy	Purpose: RPE65-associated retinal dystrophy (RPE65-RD) is an early onset, progressive, severe retinal dystrophy. We sought to characterize the natural history of retinal degeneration in affected individuals. Methods: We performed cross-sectional and longitudinal quantitative and qualitative assessments of retinal architecture in RPE65-RD using spectral domain optical coherence tomography (SD-OCT)…	Invest Ophthalmol Vis Sci	10.1167/iovs.61.4.47	https://doi.org/10.1167/iovs.61.4.47	Yes	Clinical trial (planned)	26	50	Ages ranged from 5 years to 24 years, with a mean age of 14.8 years (SD: ±5.1 years).	cross-sectional and longitudinal NHS (OCT measure:mean follow-up of 18 months (SD ± 6.7 months); FAF measure: mean follow-up of 15.7 months (SD ± 9.0 months.).	Horizontal, high-resolution volume scans covering a 20° square area with 97 B-scans were acquired by dedicated research ophthalmic technicians, using the Heidelberg Spectralis OCT2 (Heidelberg Engineering, Heidelberg, Germany). Similarly, horizontal, transfoveal, high-resolution line (30°) scans were acquired. Automated real-time tracking (ART) with an average of at least 12 scans was used. For b…			[Intro: 20 subjects (adults and children) showed evidence that darkadapted retinal sensitivity may be associated with ONL thickness. Most recently, Chung et al. undertook a retrospective analysis of OCT scans in 32 subjects with RPE65-RD, investigating only retinal thickness and ONL thickness, demonstrating no effect of age on either measure].Mean ± SD FT and mean ± SD ONLT were 207 ± 34 μmand 73…		TABLE 1. Cohort RPE65 Variants
33798654	Maguire AM et al	2021	Durability of Voretigene Neparvovec for Biallelic RPE65-Mediated Inherited Retinal Disease: Phase 3 Results at 3 and 4 Years.	PURPOSE: To determine whether functional vision and visual function improvements after voretigene neparvovec (VN; Luxturna [Spark Therapeutics, Inc]) administration in patients with biallelic RPE65 mutation-associated inherited retinal disease are maintained at 3 to 4 years and to review safety outcomes. DESIGN: Open-label, randomized, controlled phase 3 trial. PARTICIPANTS: Thirty-one individual…	Ophthalmology	10.1016/j.ophtha.2021.03.031	https://doi.org/10.1016/j.ophtha.2021.03.031	Yes	Clinical trial (planned)	29			28 patients completed the year 3 site visit and 20 OI patients completed the year 4 site visit	MLMT, FST, BCVA (Holladay and Lange scales for off chart measurements), GVF, HVF (macula threshold and foveal sensitivity)-VF measurments in light adapted condition.	MLMT bilateral change score: the primary end point remained stable at 1.8 (SD, 1.0) at year 3 and 1.7 (SD, 1.1) at year 4 (n = 20 for both years) for patients in the OI group. In the DI group, the mean MLMT bilateral change scores were 2.1 (SD, 1.6) at year 2 (n = 9) and 2.4 (SD, 1.5) at year 3 (n =8). Seventy-one percent of patients with a year 3 site visit (n = 28) were able to pass MLMT at the…		3 years of age or older; BCVA of 20/60 or worse, VF of less than 20º in any meridian, or both; sufficient viable retinal cells, as determined by retinal thickness on spectral-domain OCT (>100 mm within the posterior pole; ability to perform a standardized MLMT within the luminance range evaluated, but unable to pass the MLMT at 1 lux.
34440435	Huang CH et al	2021	Leber's Congenital Amaurosis: Current Concepts of Genotype-Phenotype Correlations	Leber's congenital amaurosis (LCA), one of the most severe inherited retinal dystrophies, is typically associated with extremely early onset of visual loss, nystagmus, and amaurotic pupils, and is responsible for 20% of childhood blindness. With advances in molecular diagnostic technology, the knowledge about the genetic background of LCA has expanded widely, while disease-causing variants have b…	Genes	10.3390/genes12081261	https://doi.org/10.3390/genes12081261	No	Review								About 10% of RPE65-associated LCA cases present with vision worse than counting fingers initially, and transient improvement could be noted in early life. However, visual impairment gradually progresses from the second to the third decade of life. Myopia and cataract, mostly posterior subcapsular cataract (PSC), are ocular features related to the RPE65 mutation. Depigmentation and whitish deposit…
33684911	Lorenz B et al	2021	Current Management of Patients with RPE65 Mutation-Associated Inherited Retinal Degenerations in Europe: Results of a Multinational Survey by the European Vision Institute Clinical Research Network	PURPOSE: The first ocular gene augmentation therapy, voretigene neparvovec (VN) (Luxturna(R)), has been approved for clinical use in an increasing number of countries (FDA USA 2017, EMA Europe 2018, MoHAP United Arab Emirates 2019, SFDA Saudi Arabia 2019, Swiss Medic Switzerland 2020, TGA Australia 2020, BFR Brazil 2020). Among the EVICR.net clinical centers, we conducted the first multinational …	Ophthalmic research	10.1159/000515688	https://doi.org/10.1159/000515688	Yes	RWE	survey that enrolled 22 centers with IRD patients in Europe and Israel. The mean number of patients per center was 6.6; however, 25% of the centers identified >7 patients (maximum >20).	NA	NA	Fifty-five percent of the centers recall patients every year, 23% every 6 months, and 18% every 2 years.	The methods applied for visual acuity (VA) testing in RPE65 mutation-associated IRD patients in the 22 centers are particularly ETDRS charts (59%), Snellen charts (59%), Number charts (41%), and Lea Symbols® (32%). The methods applied for color vision testing in RPE65 mutation-associated IRD patients in the centers are particularly Farnsworth Panel D15 (68%) and Ishihara plates (55%). For static …
34830511	Shi J et al	2021	Clinical Features and Natural History in a Cohort of Chinese Patients with RPE65-Associated Inherited Retinal Dystrophy	RPE65-associated inherited retinal dystrophy (RPE65-IRD) is an early-onset retinal degeneration. The aim of this study was to describe the clinical features and natural course of this disease in a Chinese patient cohort with RPE65 biallelic variants. Thirty patients from 29 unrelated families with biallelic disease-causing RPE65 variants underwent full ophthalmic examinations. Thirteen were follo…	Journal of clinical medicine	10.3390/jcm10225229	https://doi.org/10.3390/jcm10225229	Yes	RWE	30	18 male	mean age at the last presentation was 18.06 ±13.37 years (range: 1.0–45.0 years; median, 15.25 years)	mean follow-up was 52.1 months (range, 6–104 months)	Each participant underwent routine ophthalmic examinations, including best-corrected visual acuity (BCVA) using Snellen charts, slit-lamp biomicroscopy, and fundus photography; the exceptions were three patients (under 6 years old) who did not have a BCVA test. Most patients underwent optical coherence tomography (OCT, Spectralis, Heidelberg Engineering, Heidelberg, Germany), fundus autofluoresce…			A total of 30 patients from 29 unrelated families harboring biallelic RPE65 variants were recruited from the Genetics Laboratory of the Beijing Institute of Ophthalmology from February 2012 to October 2020. We stratified the patients into four groups based on their last presenting age as follows: patients in groups 1, 2, 3, and 4 were individuals aged 0–10, 11–20, 21–30, and >30 years, respective…		We detected 41 distinct disease-causing variants of RPE65 in the 29 unrelated families. The variants included 25 missense, seven frameshift indel, six nonsense, and two splicing effect variants, as well as one in-frame deletion variant. Of these 41 variants, 10 were first found in the current study. These 10 novel variants comprised four missense, three frameshift small indel, two splice effect, …
33784790	Michalakis S et al	2021	Gene Therapy for Inherited Retinal Disorders: Update on Clinical Trials	Within the last decade, continuous advances in molecular biological techniques have made it possible to develop causative therapies for inherited retinal disorders (IRDs). Some of the most promising options are gene-specific approaches using adeno-associated virus-based vectors to express a healthy copy of the disease-causing gene in affected cells of a patient. This concept of gene supplementati…	Klinische Monatsblatter fur Augenheilkunde	10.1055/a-1384-0818	https://doi.org/10.1055/a-1384-0818	No	Review						Several clinical trials revealed that treated LCA patients show a significant functional visual improvement lasting for at least 3 years after initial treatment [15]. In most patients, the perception of brightness and the ability to navigate an obstacle course at dim light improved, whereas visual acuity – a cone-mediated function – was not clinically significantly changed [16].	visual acuity – a cone-mediated function – was not clinically significantly changed [16]. The treatment seems to work best in young patients as it is not as effective in preventing retinal thinning due to the very fast progression of LCA2 in more progressed stage patients [15].	Due to the progressive nature of IRDs, corrective gene therapy is only applicable if a sufficient number of living rod and/or cone cells still remains. Voretigene neparvovec is the first and, so far, only FDA and EMA approved retinal gene therapy for patients with IRDs due to confirmed biallelic RPE65 mutations.
34069580	Tuohy GP and Megaw R	2021	A Systematic Review and Meta-Analyses of Interventional Clinical Trial Studies for Gene Therapies for the Inherited Retinal Degenerations (IRDs)	IRDs are one of the leading causes of visual loss in children and young adults. Mutations in over 271 genes lead to retinal dysfunction, degeneration and sight loss. Though no cure exists, gene augmentation therapy has brought hope to the field. This systematic review sought to assess the efficacy of available gene therapy treatments for IRDs. Databases and public resources were searched for rand…	Biomolecules	10.3390/biom11050760	https://doi.org/10.3390/biom11050760	No	Systematic review	6 studies encompassed 84 treated eyes		age range 4-44		23 different assays were reported and analysed across the six studies. Only one assay, visual acuity (VA), was common to all six papers (clinical trials). Of the 23 assays reviewed, only five outcomes were reported for meta-analysis—VA (logMAR), mobility, red light full-field stimulus (FST) testing (log10(cd.s/m2)), blue light full-field stimulus (FST) testing (log10(cd.s/m2)) and central retinal…	Visual Acuity Measured by logMAR: a 0.30 logMAR (3 line) mean post-operative change of VA was accepted as being a “clinically meaningful” improvement. Overall, outcomes showed a benefit of treatment compared to control eyes, but did not meet statistical significance. There was a mean [SD] improvement of -0.142[0.181] logMAR letters in treated eyes (n = 73), compared to -0.079[0.103] logMAR letter…		VA in inclusion criteria of clinical trials included in the meta-analysis: VA≤20/40/ VA <20/60 (both eyes)/ hand motion<VA<20/60in both the treated and fellow eyes/ VA ≤20/160. Viable photoreceptors: visible photoreceptor layer on a standard OCT scan/Sufficient viable retinal cells as determined by non-invasive means, such as optical coherence tomography (OCT) and/or ophthalmoscopy. Must have eit…
34554209	Testa F et al	2021	Voretigene Neparvovec Gene Therapy in Clinical Practice: Treatment of the First Two Italian Pediatric Patients	Purpose: To present visual outcomes of the first two Italian patients with RPE65-related inherited retinal dystrophy (RPE65-IRD) treated with voretigene neparvovec (VN). Methods: Two pediatric patients with RPE65-IRD were treated with VN in both eyes. Patients were evaluated by best-corrected visual acuity (BCVA), full-field stimulus threshold (FST) test, semiautomated kinetic visual field (SKVF)…	Translational vision science & technology	10.1167/tvst.10.10.11	https://doi.org/10.1167/tvst.10.10.11	Yes	RWE	2	0.5	9 and 8 years old	1, 1.5, 4, 6	The effects of treatment on visual function were assessed using best-corrected visual acuity (BCVA), full-field stimulus threshold (FST) test, semiautomated kinetic visual field (SKVF), fixation stability evaluation by microperimetry, and chromatic pupillometry performed before and at the post-treatment time points starting from day 30. Moreover, changes in retinal morphology were evaluated by in…	(P1) At 15 days from treatment in the first treated eye (left), BCVA in the left eye was 20/80 with improvement of two ETRDS lines. Similarly, at the first evaluation (30 days) after treatment of the second eye (right), BCVAwas 20/80 in both eyes, with an improvement of one ETDRS line in the right eye. BCVA remained stable over 6 months. The FST test at 15 days after treatment of the left eye sho…		(P1) A change of 20% in seeing area using stimulus sizes III4e and V4e was considered clinically meaningful, as previously suggested in patients with inherited retinal dystrophies. At baseline, BCVA was 20/100 in the right eye and 20/125 in the left eye, with a correction of +3 diopters (D) in both eyes. (P2) At baseline, the patient showed a BCVAof 20/125 in the right eye and 20/320 in the left …		9-year-old male with biallelic mutations in RPE65: p.His313Arg/p.Asp482Val. The second patient is an 8-year-old female with biallelic mutations in RPE65: p.His313Arg/p.Tyr368His	The surgical technique was OCT-guided (Proveo 8 ophthalmic microscope; Leica Microsystems, Wetzlar, Germany) 25-gauge vitrectomy (CONSTELLATION Vision System; Alcon, Geneva, Switzerland). Sclerotomies were performed at 3.5 mm from the limbus. Following standard core vitrectomy, posterior vitreous detachment was induced with preservative-free triamcinolone acetonide. Complete vitrectomy was perfor…
33689657	Hu ML et al	2021	Gene therapy for inherited retinal diseases: progress and possibilities	Inherited retinal diseases (IRDs) comprise a heterogeneous group of genetic disorders affecting the retina. Caused by mutations in over 300 genes, IRDs result in visual impairment due to dysfunction and degeneration of photoreceptors, retinal pigment epithelium, or the choroid. Important photoreceptor IRDs include retinitis pigmentosa and Leber congenital amaurosis. Macular dystrophies include St…	Clinical & experimental optometry	10.1080/08164622.2021.1880863	https://doi.org/10.1080/08164622.2021.1880863	No	Review								The importance of early identification and treatment of patients within this window of opportunity was supported in a phase 1 trial that found the best visual improvement in younger subjects at two years of follow-up [Maguire 2009], although later phase 3 results did not find a significant difference one year after treatment between subjects younger than 10 years, and those 10 years and above [Dr…
34088339	Sodi A et al	2021	RPE65-associated inherited retinal diseases: consensus recommendations for eligibility to gene therapy	BACKGROUND: This research aimed to establish recommendations on the clinical and genetic characteristics necessary to confirm patient eligibility for gene supplementation with voretigene neparvovec. METHODS: An expert steering committee comprising an interdisciplinary panel of Italian experts in the three fields of medical specialisation involved in the management of RPE65-associated inherited re…	Orphanet journal of rare diseases	10.1186/s13023-021-01868-4	https://doi.org/10.1186/s13023-021-01868-4	No	Review					The clinical tests able to assess viable retinal cells in order of priority are the following: (1) OCT, followed by (2) standard ophthalmological examinations including VA, posterior segment biomicroscopy, then (3) GVF testing, microperimetry, colour picture, FAF and full-field ERG.			In general, it is important to give priority to the treatment of paediatric patients, in order to provide them with an opportunity for maintaining better VA (as they are likely to be in a less advanced stage of the disease) and enjoying normal social growth. paediatric patient should be considered as a candidate for gene therapy with voretigene neparvovec starting from the age of 3 years. Commenc…
33472769	Stingl K et al	2021	Spatial and temporal resolution of the photoreceptors rescue dynamics after treatment with voretigene neparvovec	BACKGROUND: Voretigene neparvovec is a gene therapeutic agent for treatment of retinal dystrophies caused by bi-allelic RPE65 mutations. In this study, we report on a novel and objective evaluation of a retinotopic photoreceptor rescue. METHODS: Seven eyes of five patients (14, 21, 23, 24, 36 years, 1 male, 4 females) with bi-allelic RPE65 mutations have been treated with voretigene neparvovec. T…	The British journal of ophthalmology	10.1136/bjophthalmol-2020-318286	https://doi.org/10.1136/bjophthalmol-2020-318286	Yes	RWE	5	20	age range 14-36	3 months	To explore the longitudinal retinotopic change in the rod and cone photoreceptor function with novel methods: dark-adapted chromatic perimeter (DAC) with a new protocol and chromatic pupil campimetry (CPC). BCVA testing using ETDRS charts, dark-adapted full-field scotopic threshold using blue and red light (FST, Diagnosys LLC, Cambridge, UK) with 0 dB set to 0.01 cd/m2. Furthermore, dark-adapted …	Scotopic readouts after treatment: all patients except one (P4) had an improvement of the rod function as measured by FST (blue), DAC (cyan) or scotopic CPC. Photopic readouts after treatment: visual acuity improved slightly or remained stable in all eyes. An improvement of cone function was observed by the photopic CPC in three eyes. Prediction factors: the gain in the dark-adapted sensitivity a…	The gain of the pupil response in the scotopic CPC correlated moderately with the local retinal volume (analysed in four quadrants of 3–12 degrees eccentricity; however, the corresponding local improvement of the dark-adapted sensitivity in DAC (cyan) did not correlate with the retinal thickness. An interesting finding in our analysis is the fact that the pre-intervention retinal volume is a pred…	Seven eyes of five patients with EORD. BCVA range (decimals): 0,2-FC; FST blue (0 dB=0.01 cd/m2) range: −9.71 dB- 0.22 dB; FST red (0 dB=0.01 cd/m2) range: −4.21 dB- 3.7 dB. The improvement in the rod function in our cohort was dependent on the patients’ age (for the threshold decrease) and remaining retinal thickness (for the CPC readout). Although the number of patients in our group is small an…	dark-adapted chromatic perimeter (DAC) with a new protocol and chromatic pupil campimetry (CPC). These novel protocols can serve as clinical tools specifically tailored for evaluation of rod and cone responses after treatment of outer retinal diseases. For objective evaluation of the local rod and cone function within the central 30 degrees visual field, CPC, a scotopic (rod favouring protocol wi…	Genetic analysis showed a homozygous c.1451G>T/p.(Gly484Val) mutation in the RPE65 gene in P1 and P2, and a homozygous c.1102T>C/p. (Tyr368His) mutation in the RPE65 gene in P3 and P4. Patient P8 had compound heterozygous mutations c.208T>G/p. (Phe70Val) and c.246-11A> G;p.(?). In all cases, segregation analysis in both parents of the patients was performed.
33926102	Chiu W et al	2021	An Update on Gene Therapy for Inherited Retinal Dystrophy: Experience in Leber Congenital Amaurosis Clinical Trials	Inherited retinal dystrophies (IRDs) are a group of rare eye diseases caused by gene mutations that result in the degradation of cone and rod photoreceptors or the retinal pigment epithelium. Retinal degradation progress is often irreversible, with clinical manifestations including color or night blindness, peripheral visual defects and subsequent vision loss. Thus, gene therapies that restore fu…	International journal of molecular sciences	10.3390/ijms22094534	https://doi.org/10.3390/ijms22094534	No	Review
33688162	Aleman TS et al	2021	A Virtual Reality Orientation and Mobility Test for Inherited Retinal Degenerations: Testing a Proof-of-Concept After Gene Therapy	PURPOSE: To test the ability of a virtual reality (VR) orientation and mobility (O&M) protocol to serve a measure of functional vision for patients with inherited retinal degenerations (IRDs). METHODS: A VR-O&M protocol designed using a commercially available VR hardware was tested in normally sighted control subjects (n=7; ages 10-35yo; Average 22.5yo) and patients with RPE65-associated Leber Co…	Clinical ophthalmology (Auckland, N.Z.)	10.2147/OPTH.S292527	https://doi.org/10.2147/OPTH.S292527	Yes	Clinical trial (planned)	8		ae range 17-43		Kinetic Goldmann visual fields were measured using size V-4e, IV-4e and I-4e stimulistatic perimetry, sensitivities were measured using 200-ms duration, Goldmann V targets presented in the light-adapted (achromatic stimuli) and dark-adapted (>45 min) (500 nm and 650 nm stimuli) state, using a modified Humphrey Field Analyzer (HFA II–I, Carl Zeiss Meditec, Dublin, CA),Thresholds were measured alon…	Results of patient testing provided clear evidence of severe problems in both orientation and mobility. Patients who were able to complete the courses required greater objects luminance to perform the tasks, incurred at least twice as many incidents and were at least twice as slow compared to control subjects to complete the O&M tasks. Dramatic improvements in cone- and rod-mediated vision docume…		Their fundus exam was typical of RPE65 disease, with mottled RPE in the midperiphery and a blunt foveal reflex. Kinetic visual fields measured with a large V-4e target were constricted while the smallest (I-4e) target was undetectable. SD-OCT demonstrated preservation of the photoreceptor outer nuclear layer (ONL) and inner segment/outer segment ellipsoid region band (EZ) superior and temporal re…	Among the challenges to the transition from clinical trial research to the clinic is a need for testing paradigms that can quickly, accurately, and reproducibly define the level of visual function, not only in the strict conditions of a clinical trial but in the less ideal conditions of a clinic, as well as the need to characterize the patient’s functional vision. VR O&M testing protocol and algo…
33278565	Maguire AM et al	2021	Clinical Perspective: Treating RPE65-Associated Retinal Dystrophy	Until recently, there was no approved treatment for a retinal degenerative disease. Subretinal injection of a recombinant adeno-associated virus (AAV) delivering the normal copy of the human RPE65 cDNA led to reversal of blindness first in animal models and then in humans. This led to the first US Food and Drug Administration (FDA)-approved gene therapy product for a genetic disease, voretigene n…	Molecular therapy : the journal of the American Society of Gene Therapy	10.1016/j.ymthe.2020.11.029	https://doi.org/10.1016/j.ymthe.2020.11.029	No	Review					SWFAF is now routinely used in the clinic to delineate areas of RPE loss. This has limited utility in RPE65-IRD where FAF signals may be often undetectable, and, in addition, because of the potential for light-mediated injury on repeated examinations, especially post-treatment. The clinician may resort to the clinical examination and the inspection of retinal imaging using color photography, NIR …	The data from the Ph 3 study revealed robust improvement in all of the primary and secondary endpoints. MLMT performance (the primary endpoint) showed a change score of 1.6 (p = 0.0013). FST showed a >2 log units increase in light sensitivity (p = 0.0004), and MLMT performance with the first treated eye (which was the worse seeing eye at baseline) showed a change score of 1.7 (p = 0.0005). There …		As per the FDA drug label, patients should be older than a year of age and have sufficienttreatable (“viable”) photoreceptor cells as determined by SDOCT. This basic description of the eligibility for treatment, however, may not be straightforward for the general clinician, particularlywhen deciding treatment for patients with the earliest or end stage of the spectrum of disease severity. As for …	dark-adapted two-color pupillometry		Surgical Considerations: Targeting the parafoveal retina may be desirable, but avoiding the center may not be possible (see below). It is also important to manage expectations if Luxturna is to be administered, especially for older individuals with few remaining photoreceptors. Every surgery and general anesthesia come with potential risks. While the level of safety of Luxturna administration is …
34000280	Sahel JA et al	2021	Assessing Photoreceptor Status in Retinal Dystrophies: From High-Resolution Imaging to Functional Vision	PURPOSE: To describe the value of integrating phenotype/genotype data, disease staging, and evaluation of functional vision in patient-centered management of retinal dystrophies. METHODS: (1) Cross-sectional structure-function and retrospective longitudinal studies to assess the correlations between standard fundus autofluorescence (FAF), optical coherence tomography, visual acuity (VA), and peri…	American journal of ophthalmology	10.1016/j.ajo.2021.04.013	https://doi.org/10.1016/j.ajo.2021.04.013	Yes	RWE	Cross-sectional study: 172 RP pts; retrospective study including 8 treated patients; mobility test 2 treated patients involved.	50,6--cross-sectional study, pts with RP	VN treated patients : 3 children (average age 11 ±2 years) and 5 adults (average age 26 ±5 years). Mean age of the RP group (42.2 ±14.6 years)	VN treated patients: 4 months	Cross-sectional study: FAF imaging pictures were acquired with the Heidelberg retina angiograph (HRA2; Heidelberg Engineering, Heidelberg, Germany). We measured the dimensions of the ring of increased autofluorescence in the macular region. OCT data were obtained from Heidelberg Spectralis ( Figure 5 ). We measured the length of preserved ellipsoid zone (OCT-EZh and OCT-EZv) and the external limi…	Visual assessment in subjects treated with Luxturna: Subjectively both patients reported a significant improvement of their vision, particularly in dim light conditions. VA did not change significantly after treatment, but a small increase was measured (a gain of 1-2 lines is observed in the young patient). Regarding VF, despite the variability of the test, we observed a notable improvement in th…		The assessment of retinal structure is a key element in decision-making, besides the genetic cause of the disease, and should be considered as part of a personalized medicine approach.The choice of therapy will depend on the disease stage, and especially on the status of photoreceptors that will be as- sessed through a carefully designed battery of relevant tests. The demonstration of the impact …	Flood-illumination AO images from 10 eyes of 10 patients with rod-cone dystrophies were acquired and reviewed. Patients were included in a clinical trial on retinal imaging (registered in clinicaltrials.gov NCT01546181). Flood-illumination adaptive optics (FIAO) imaging was performed with a commercially available FIAO camera (rtx1; Imagine Eyes, Orsay, France). In a normal eye, identifying cones …
34880596	Simonelli F et al	2021	Care Pathway of RPE65-Related Inherited Retinal Disorders from Early Symptoms to Genetic Counseling: A Multicenter Narrative Medicine Project in Italy	PURPOSE: Timely detection and multidisciplinary management of RPE65-related inherited retinal disorders (IRDs) can significantly improve both disease management and patient care. Thus, this Narrative Medicine (NM) project aimed to investigate the evolution of the care pathway and the expectations on genetic counseling and gene therapy by patients, caregivers, and healthcare professionals. PATIENT…	Clinical ophthalmology (Auckland, N.Z.)	10.2147/OPTH.S331218	https://doi.org/10.2147/OPTH.S331218	No	Review
33689629	O'Hare F et al	2021	An optometrist's guide to the top candidate inherited retinal diseases for gene therapy	This review presents the phenotypic and genotypic profiles of a select group of inherited retinal diseases (IRDs) that are currently the focus of retinal gene therapy trials globally. Research progress in IRD treatment trials may soon lead to their availability in Australia and New Zealand, as either approved treatment or a clinical trial. The salient clinical characteristics of retinitis pigment…	Clinical & experimental optometry	10.1080/08164622.2021.1878851	https://doi.org/10.1080/08164622.2021.1878851	No	Review					the use of specialised low vision charts and tools (i.e. the Berkeley Rudimentary Vision Test, BRVT) assist with recording vision less than 6/60. In late-stage retinitis pigmentosa, choroideremia and possibly LCA, manual Goldmann kinetic perimetry is highly useful in mapping any islands of retinal function. Kinetic perimetry may also be a preferred method to probe, and more accurately delineate, …
	Deng C and Besirli CG	2021	Gene therapies for inherited retinal diseases	Gene therapy is an emerging therapeutic modality that has demonstrated early success in treating genetic ocular disorders. The approval of voretigene neparavovec-ryzl (tradename Luxturnaï¿½), the fi rst single-dose in vivo gene therapy and only on-market treatment for Leber congenital amaurosis Type 2, marked a turning point for inherited retinal diseases. Since then, dozens of in vivo gene thera…	Retina-Vitreus	10.37845/ret.vit.2021.30.1	https://doi.org/10.37845/ret.vit.2021.30.1	No	Review						In 2008, three independent groups published human studies investigating the use of AAV2 to deliver RPE65 gene via subretinal injection in patients with LCA. Each of the studies followed 3 patients between 1.25-12 months after administration of doses ranging from 1.5 x 1010 vg to 1 x 1011 vg. Preliminary data demonstrated modest improvements across a variety of visual function markers and no evide…		Russell et al assessed the efficacy and safety of voretigene neparvovec in thirty-one patients aged 4 to 44 years with confirmed diagnoses of biallelic RPE65 mutations. Eligibility criteria also included BCVA no better than 20/60 or visual field <20 degrees in any meridian; ability to perform the standardized multi-luminance mobility test (MLMT); and viable retinal cells as assessed by clinical e…
34584049	Camp DA et al	2021	RPE65 Mutation-associated Inherited Retinal Disease and Gene Therapies		International ophthalmology clinics	10.1097/IIO.0000000000000381	https://doi.org/10.1097/IIO.0000000000000381	No	Review						Follow-on phase 1/2 trial (NCT01208389) improvements in multiluminance mobility testing (MLMT), and full-field light sensitivity testing by day 30 and remained at 3 years controlled phase 3 pivotal trial (NCT00999609). One year after baseline testing, functional vision assessed by MLMT score significantly improved from baseline in patients who received the intervention compared with the control g…		Jacobson et al and Bainbridge et al each reported limited long-term outcomes of patients enrolled in 2 phase 1 trials of their construct, and concluded that administration had resulted in only modest and temporary improvement in retinal sensititvity compared to long-term results obtained by mguire et al.Several explanations could account for the different findings between the studies by Jacobson …
32955712	Lin X et al	2021	Graphical Analyses in the Regulatory Evaluation of Gene Therapy Applications	The Center for Biologics Evaluation and Research (CBER) at the US Food and Drug Administration (FDA) regulates gene therapies, among other products. The approval of four gene therapy products since 2017 represents a significant milestone for a new class of treatments with the potential to treat or cure diseases, particularly rare diseases, that were previously considered incurable. Several factor…	Therapeutic Innovation and Regulatory Science	10.1007/s43441-020-00219-y	https://doi.org/10.1007/s43441-020-00219-y	No	Review					multi-luminance mobility testing (MLMT)	The mean bilateral MLMT score change from baseline to 1-year was 1.8 and 0.2 for LUXTURNA. In the first year of the study (the primary between-group comparison of LUXTURNA® to control), it can be observed that the MLMT score change for LUXTURNA® was higher than that in the control group over time. In the second year of the study, subjects in control group received LUXTURNA® and yielded similar wi…
33686777	Georgiou M et al	2021	Inherited retinal diseases: Therapeutics, clinical trials and end points-A review	Inherited retinal diseases (IRDs) are a clinically and genetically heterogeneous group of disorders characterised by photoreceptor degeneration or dysfunction. These disorders typically present with severe vision loss that can be progressive, with disease onset ranging from congenital to late adulthood. The advances in genetics, retinal imaging and molecular biology, have conspired to create the …	Clinical and Experimental Ophthalmology	10.1111/ceo.13917	https://doi.org/10.1111/ceo.13917	No	Review						VN-AAV accomplished a multi-luminance mobility test (MLMT) lux score change of 2.4 lx at 4 years and maintained an average improvement in FST, reflecting more than a 2 log10(cd.s/m2) improvement in light sensitivity
35835501	Lopez J et al	2022	Subretinal deposits in young patients treated with voretigene neparvovec-rzyl for RPE65-mediated retinal dystrophy	We report a series of three young patients (ages: 22 months, 2 years, and 5 years) who developed subretinal deposits at post-operative week one following subretinal voretigene neparvovec-rzyl treatment for RPE65-mediated retinal dystrophy. In the 5-year-old, subretinal deposits were also observed in the inferior periphery of both eyes. All three patients experienced improved visual function with …	The British journal of ophthalmology	10.1136/bjo-2022-321488	https://doi.org/10.1136/bjo-2022-321488	Yes	RWE	3, case series	3 females	22 months, 2yo and 5 yo		Imaging included fundus photography (Optos California, Optos, Dunferline, Scotland; RetCam 3, Clarity Medical Systems, Pleasanton, CA; Zeiss RESCAN700 Carl Zeiss Meditec AG, Jena, Germany), fundus autofluorescence (Optos California), fluorescein angiography (RetCam 3), and optical coherence tomography (OCT, Heidelberg Spectralis, Heidelberg, Germany; InVivoVue, Bioptigen, Morrisville, NC, USA).	22 yo female: at post-operative week 1, she was noted to have mild vitreous opacities and curvilinear yellow subretinal deposits in the inferior mid-periphery. By post-operative year 2, the subretinal deposits had resolved, leaving behind subtle pigment mottling. Her best corrected visual acuity (BCVA) was 20/150 OD and 20/200 OS but limited by poor compliance with amblyopia therapy. 2 yo female:…		22-month-old female. At baseline, she could fix and follow a 4-inch toy at one foot in each eye with a refraction of −1.50+1.00×090 OD and −5.50+1.50×090 OS.2-year-old female. Prior to treatment, she could fix and follow a 3-inch toy at one foot and had a baseline refraction of −0.50+2.00×90 in each eye. 2-year- old female. Prior to treatment, she could fix and follow a 3-inch toy at one foot and…		22-month-old female with homozygous c.1067dup (p.Asn356Lysfs*9) RPE65 variants. 2-year-old female with biallelic pathogenic variants c.370C>T (p.Arg124*) and c.858+1G>A (splice donor) in RPE65. Case 3: 5-year-old female with homozygous pathogenic c.65T>C (p.Leu22Pro) RPE65 variants. She was treated with VN in her left eye then her right eye 1 week later. In both eyes the blebs were placed along t…	Case 1: She was treated in her left eye and then her right eye 10 days later. A single subretinal bleb in the left eye encompassed most of the macula including the fovea . Case 2: She was treated with VN in her left eye then her right eye 1 week later. In the left eye, two blebs were created, one superior and one inferior to the macula without foveal detachment
34896323	Sengillo JD et al	2022	Visual Acuity, Retinal Morphology, and Patients' Perceptions after Voretigene Neparovec-rzyl Therapy for RPE65-Associated Retinal Disease	OBJECTIVE: To explore the effect of patients' age, baseline visual acuity (VA), and intraoperative foveal detachment on outcomes of subretinal voretigene neparvovec-rzyl (Luxturna) therapy and to assess patients' perceptions of the treatment effect. DESIGN: Multicenter, retrospective, consecutive case series, and cross-sectional prospective survey. PARTICIPANTS: All 41 consecutive patients treate…	Ophthalmology. Retina	10.1016/j.oret.2021.11.005	https://doi.org/10.1016/j.oret.2021.11.005	Yes	RWE	41 pts, 77 treated eyes	0.49	Sixteen (39%) patients were adults and 25 (61%) were pediatric (mean age at the time of the first surgery was 17 years; range, 2-44 years. In the pediatric group,16 patients were aged <12 years and 9 patients were aged ≥12 years.	The mean follow-up duration was 10 months (range, 1 week to 18.5 months).	Tests of visual function included routine measurements of best-corrected visual acuity (BCVA) and FST, Goldmann perimetry, and full-field electroretinogram (ERG) for all patients, when available. Central foveal thickness (CFT). The foveal IS/OS junction was graded in the foveal Bscan as intact, disrupted (discontinuous or granular appearance), absent, or ungradable. Full-field ERGs (Diagnosys LLC…	Effect of Patient Age on Visual Outcomes: among the 74 eyes in which BCVA was measurable at baseline and last follow-up, 53 (72%) eyes remained within 1 line of baseline BCVA, 17 (23%) eyes improved by at least 2 lines, and 4 (5%) lost ≥2 lines. Among the 4 eyes that lost BCVA, 1 adult eye worsened from baseline 20/125 to CF after 6 months, 1 adult eye decreased from 20/200 to HM after 2 months, …	mismatch of the VA versus the loss of foveal thickness	The mean baseline BCVA before VN therapy was 41.70 ±18.9 approximate ETDRS letters (corresponding to 20/150; range, 20/40 to CF) for pediatric eyes and 27.4±22.6 approximate ETDRS letters (corresponding to 20/260; range, 20/70 to LP) for the adult eyes. Three pediatric eyes had a BCVA of 20/50 and 20/40. 1 eye was light perception. The mean baseline CFTs before VN therapy was 210 µm and 176 µm in…
35791112	Battu R et al	2022	Newer therapeutic options for inherited retinal diseases: Gene and cell replacement therapy	Inherited retinal diseases (IRD) are genotypically and phenotypically varied disorders that lead to progressive degeneration of the outer retina and the retinal pigment epithelium (RPE) eventually resulting in severe vision loss. Recent research and developments in gene therapy and cell therapy have shown therapeutic promise in these hitherto incurable diseases. In gene therapy, copies of a healt…	Indian journal of ophthalmology	10.4103/ijo.IJO_82_22	https://doi.org/10.4103/ijo.IJO_82_22	No	Review					Following success in preclinical models, Russell et al.[15] (Spark Therapeutics) conducted a phase III trial enrolling 31 patients, with confirmed genetic diagnosis of biallelic RPE65 mutations, sufficient viable retina, and the ability to perform standardized multi‑luminance mobility testing (MLMT). a subset of participants in this study was enrolled in a separate functional magnetic resonance i…	The primary efficacy endpoint was a 1‑year change in the MLMT performance, measuring functional vision at specified light levels. In addition, a subset of participants in this study was enrolled in a separate functional magnetic resonance imaging study that showed increased activation of the visual cortex and evidence of improved function and structure of visual pathways after the intervention. A…
35416119	Ferraz Sallum JM et al	2022	The first gene therapy for RPE65 biallelic dystrophy with voretigene neparvovec-rzyl in Brazil	PURPOSE: To report the first Brazilian patient with RPE65 deficiency-inherited retinal dystrophy (RPE65-IRD) treated with voretigene neparvovec-rzyl (VN). METHODS: An adult patient with Leber congenital amaurosis-2 with a homozygous mutation in the RPE65 gene (p.Phe83Leu) was treated bilaterally with VN. The clinical and surgical aspects are described. The baseline and 4-month postoperative ophth…	Ophthalmic genetics	10.1080/13816810.2022.2053995	https://doi.org/10.1080/13816810.2022.2053995	Yes	RWE	1	woman	28yo			The postoperative VAs remained as preoperatively, OD 5/400 and OS 10/400. The Octopus VF increased areas for different target measurements bilaterally. The FST, which measures the sensitivity to different light levels, also improved at the white fundus from 0 to −2.5 logMAR and from −0.50 to −3.0 logMAR in the right and left eyes, respectively. Some subjective comments shared by the patient with …		She was emmetrope in both eyes and her best-corrected visual acuities (BCVA) were 5/400 and 10/400 in OD and OS, respectively. She had esotropia with left eye preferenceFundus examination revealed pale optic discs, partial preservation of the macular area structure and color, granular pigmentation of the RPE, narrow vessels, and mild vitreous opacities bilaterally. The fundus autofluorescence was…		The next generation sequencing panel for inherited retinal diseases identified the variation c.247 T > C, p.Phe83Leu as homozygous at the RPE65 gene. The family reported parentalconsanguinity. Her maternal half-sister was unaffected. Her father´s second spouse was related to the first and they had an affected son	one week interval between eyes. A uncomplicated pars plana vitrectomy was performed. The NGENUITY® 3D Visualization System (Alcon, Geneva, Switzerland) was used for a 23-gauge vitrectomy (Constellation Vision System, Alcon). Sclerotomies were performed 3.5 mm from the limbus. Following a standard core vitrectomy, a posterior vitreous detachment was induced with preservative free triamcinolone ace…
33712480	Daich Varela M et al	2022	Leber congenital amaurosis/early-onset severe retinal dystrophy: current management and clinical trials	Leber congenital amaurosis (LCA) is a severe congenital/early-onset retinal dystrophy. Given its monogenic nature and the immunological and anatomical privileges of the eye, LCA has been particularly targeted by cutting-edge research. In this review, we describe the current management of LCA, and highlight the clinical trials that are on-going and planned. RPE65-related LCA pivotal trials, which …	The British journal of ophthalmology	10.1136/bjophthalmol-2020-318483	https://doi.org/10.1136/bjophthalmol-2020-318483	No	Review						Bainbridge et al conducted a phase I/II trial in which twelve patients were treated with a recombinant adeno-associated virus 2 (rAAV2) containing RPE65 complementary DNA, at two dose levels. After a 3-year follow-up, six (50%) patients showed an improvement in retinal sensitivity (assessed by microperimetry and photopic and scotopic static perimetry), which was evident after 1–2 months of surger…		Determining the eligibility criteria and ideal therapeutic window may not be straightforward. Age is not always correlated with the severity of disease; the rate of degeneration differs significantly between individuals. Structural and functional retinal parameters are usually set as eligibility criteria, often based on natural history data. Robust prospective data take time to be gathered and th…
35748082	Kwak JJ et al	2022	Short-Term Outcomes of the First in Vivo Gene Therapy for RPE65-Mediated Retinitis Pigmentosa	Here, we report early treatment outcomes of gene therapy for early onset retinitis pigmentosa (RP) (Leber congenital amaurosis) associated with biallelic RPE65 mutation in a 30-year-old female patient. Initially, her visual acuity (VA) was 20/200, and her visual field (VF) was severely constricted to the center in the left eye. Her electroretinography showed nearly extinct signals. Full-field sti…	Yonsei medical journal	10.3349/ymj.2022.63.7.701	https://doi.org/10.3349/ymj.2022.63.7.701	Yes	RWE	1	female	30yo	3 months	VA, HVF, GVF, OCT	As early as 1 month after treatment, the patient noted subjective improvement in central vision of her left eye though BCVA (20/400) did not show improvement. BCVA in her left eye improved to 20/100 at 3 months. For her right eye, BCVA at 1 and 3 months remained at 20/500. Humphrey and Goldmann VF tests revealed improved central VF at 1 and 3 months in her left eye, but not in the right eye. Base…		Preoperative BCVAs were 20/500 in the right eye and 20/200 in the left eye. Dilated fundus examination revealed salt-and-pepper mottling. Her bilateral VF was severely constricted. SD-OCT revealed outer retinal and RPE atrophy. Preoperative full-field stimulus threshold test (FST) for her left eye showed -3.13 dB for white signals. Despite being at an advanced stage, the patient was considered ap…		Genetic testing identified c.1543C>T and c.1067dup. A biallelic compound heterozygote mutations in the RPE65 gene	The patient underwent vitrectomy for macular holes in her right eye at age 27. We decided to treat only her left eye as her right eye had been treated with macular hole operation, which would have drastically reduced the efficacy of VN. Under general anesthesia, 25-gauge pars planar vitrectomy was performed on the left eye. After a core vitrectomy and induction of posterior vitreous detachment, w…
35609955	Reichel FF et al	2022	Development of retinal atrophy after subretinal gene therapy with voretigene neparvovec	BACKGROUND/AIMS: Voretigene neparvovec (VN) is the first and only subretinal gene therapy approved by the Food and Drug Administration and European Medicines Agency. Real-world application has started in 2018 in patients with vision impairment due to biallelic retinal pigment epithelium (RPE) 65 mutation-associated inherited retinal degenerations. Herein, we evaluated the development of retinal a…	The British journal of ophthalmology	10.1136/bjophthalmol-2021-321023	https://doi.org/10.1136/bjophthalmol-2021-321023	Yes	RWE	8 patients, 13 eyes		mean age of 23.9 years (range, 17–35).	Mean observation period 15,3 months (range 6-27 months after surgery)	30° and 55° fundus autofluorescence (FAF) images with the Spectralis and ultrawide field scanning laser ophthalmoscope (SLO) images with the Optos California (Optos, Marlborough, Massachusetts). Kinetic perimetry was performed using the Octopus 900 (Haag-Streit Diagnostics). Best corrected visual acuity (BCVA) testing was done using Early Diabetic Treatment Research Study (EDTRS) charts and dark-…	Postoperative retinal atrophy was defined as new areas of retinal atrophy exceeding the small retinotomy site where the 41-gauge canula penetrates the retina. At the end of the observation period, five patients had been treated bilaterally. The mean area of the bleb size was 56.1 mm2 (range 37.8–77.7 mm2). Of the 13 eyes treated, all eyes showed signs of new retinal atrophy after treatment with V…	Postsurgical lesion size at month 1 showed a weak, inverse correlation with the age of the patients. The two youngest patients (age 14 and 17) had the largest new lesions at month 1 postsurgery followed by the next two older patients (aged 21 and 22). The older patients with, in general, more advanced disease only developed little and/or late atrophic changes. At month 6, the correlation between …	mean baseline visual acuity was 1.38 LogMAR, Where UWF fundus images were available, no or only very little changes in retinal atrophy before the intervention	The area of atrophy was measured within ultrawide field fundus images taken with the Optos California. Here, atrophic areas were identified by evident loss of the RPE (translucencyand a clearly visible choroidal vasculature). Measurement was performed with the built in area measurement tool of the HEYEX 2 image management platform (Heidelberg Engineering, Heidelberg, Germany).		A foot-pedal-controlled injection system with maximum injection pressure of 10 psi was used to inject the vector solution slowly and carefully over a period of 30–60 s. The vector solution was injected directly in the subretinal space without the placement of a subretinal prebleb. In some patients, a second (or third) retinotomy was performed to divide up the total volume of 300 μl into multiple …
34906485	Britten-Jones AC et al	2022	The safety and efficacy of gene therapy treatment for monogenic retinal and optic nerve diseases: A systematic review	PURPOSE: This study aimed to systematically review and summarize gene therapy treatment for monogenic retinal and optic nerve diseases. METHODS: This review was prospectively registered (CRD42021229812). A comprehensive literature search was performed in Ovid MEDLINE, Ovid Embase, Cochrane Central, and clinical trial registries (February 2021). Clinical studies describing DNA-based gene therapy t…	Genetics in medicine : official journal of the American College of Medical Genetics	10.1016/j.gim.2021.10.013	https://doi.org/10.1016/j.gim.2021.10.013	No	Systematic review	101 pts from 7 clinical trials		age range 4-46		Two major outcomes where a significant improvement was found were full-field stimulus threshold (FST) test and mobility evaluation assessed using MLMT. MLMT is measured at between 2 and 7 light levels to identify the failing and passing levels for each eye-patching condition	At 12 months follow-up, the phase III RCT found a significant improvement in the mean MLMT in the treatment group (n = 21) relative to the control group (n = 10) under both bilateral (mean difference: 1.6 [95% CI: 0.72–2.41] light levels) and unilateral (mean difference in each eye: 1.7 [95% CI: 0.89–2.52] and 2.0 [95% CI: 1.14–2.85] light levels) conditions. Notably, a follow-on publication for …
35760216	Kessel L et al	2022	Inflammation after voretigene neparvovec administration in patients with RPE65-related retinal dystrophy	OBJECTIVE: To report on the prevalence of intraocular inflammation after subretinal voretigene neparvovec (VN) administration. DESIGN: Retrospective review of medical files. PARTICIPANTS: All patients receiving VN in Denmark. METHODS: Twelve patients had received VN gene therapy as standard-of-care for bi-allelic RPE65-related retinal disease. Bilateral treatment had been performed in 11 patients…	Ophthalmology	10.1016/j.ophtha.2022.06.018	https://doi.org/10.1016/j.ophtha.2022.06.018	Yes	RWE	12 (23 treated eyes)		Patients with Inflammation: age range 4-38; Patients without Inflammation: age range 17-26	up to 15 months	Visual acuity, full-field scotopic threshold (FST, Diagnosys Vision Ltd, Dublin, Ireland), and visual fields (Goldmann III4e/IV4e, autoperimetry and/or microperimetry (scotopic and photopic, iCare MAIA (Macular Integrity Assessment), Finland)) and structural evaluations (45º color fundus photographs (TopCon TRC-NW8 non-mydriasis camera, TopCon Healthcare, Denmark), ultra-wide field imaging (200º …	We have observed intraocular inflammation in the form of vitritis in 9 eyes (6 patients) out of 23 eyes (12 patients) treated with voretigene neparvovec. Subtenon triamcinolone was required in 6 eyes to control inflammation. Apart from the eye with steroid-induced glaucoma that also required cataract surgery, no other adverse effects from triamcinolone were observed. The median time to resolution…		Retinal phenotype had to be consistent with RPE65-related disease and the patient had to have a sufficient number of viable retinal cells prior to treatment		Genetic variants in RPE65: in 5 pts (4 belong to the same family) c.329A>G; c.329A>G [p.Asp110Gly; p.Asp110Gly]; c.11+5G>A; c.1088C>G [splice site mutation; p.Pro363Arg]; c.919_921del; c.919_921del [p.Ser307del; p.Ser307del]; c.130C>T; c.1102T>C [p.Arg44*; p.Tyr368His]; c.271C>T; c.271C>T [p.Arg91Trp; p.Arg91Trp]; c.272G>A; c.272G>A [p.Arg91Gln; p.Arg91Gln]; in 2 pts belonging to the same family …	VN was administered as a single subretinal injection after vitrectomy using three 25G trochars 3.5 mm behind the limbus. Perioperatively, most patients were found to have vitreoschisis; therefore, triamcinolone acetonide (Triesence, Alcon Laboratories) was used before and after induction of posterior vitreous detachment to ensure complete removal of the posterior hyaloid. Except for the first 2 p…
34289237	Kortum FC et al	2022	Short term morphological rescue of the fovea after gene therapy with voretigene neparvovec	PURPOSE: Leber congenital amaurosis type 2 (LCA2) and early-onset severe retinal dystrophy (EOSRD) are linked to visual impairment with nyctalopia and visual acuity reduction in early childhood. In 2017, the first gene therapy voretigene neparvovec (Luxturna) for patients with LCA and EOSRD cause by bi-allelic mutations in the RPE65 gene has been approved. Here we report on an example of short-te…	Acta ophthalmologica	10.1111/aos.14990	https://doi.org/10.1111/aos.14990	Yes	RWE	1	female	15yo	3 months	(BCVA) testing using ETDRS charts, spectral domain optical coherence tomography (OCT) with the Spectralis OCT (Heidelberg Engineering GmbH, Heidelberg, Germany) and contrast sensitivity was assessed with Pelli-Robson charts. For the OCT examinations, foveal horizontal and vertical B-scans as well as volume scans (15x 15 degrees, ART 30, 145 scans) were recorded at baseline and at the follow-up vi…	The aim of this manuscript was to explore morphological changes in the photoreceptors and dynamics of these changes in the short period after intervention. The patient was an excellent responder to the gene therapy showing a clear rescue of rod function as measured by dark adapted perimetry with an average dark adapted improvement of the macular sensitivity of 28 dB since 1 month after treatment.…	The morphological improvement of the degenerated central photoreceptors was accompanied with some improvements of the cone function measured with static perimetry as well as CPC with a cone specific protocol. It is possible, that the functional improvement may follow the morphological rescue with some time delay, as might be indicated by the visual acuity rise only at month three. The visual impr…	A female 15-year-old patient with EOSRD due to bi-allelic RPE65 mutations. The morphological findings on OCT showed ring-shaped pericentral atrophy around the fovea at baseline. The overall retinal thickness was decreased compared to healthy individuals of the same age. Central ring in OCT thickness at baseline: 171 μm. The central fovea had an altered layering with hyperreflective material at ba…	To test the objective cone function in the macula, chromatic pupil campimetry (CPC) with a defined cone specific protocol was performed and macula CPC functional map was provided. [The CPC readouts showed a relative pupil response to the cone stimuli of 5.5% at baseline (averaged value of the macular area), with 4.3% at W2, and with an improvement up to 9.6% at W5 and 8.9% at M3] High-resolution …	Genetic testing identified a pathogenic homozygous c.1102T>C mutation (p. Tyr368His) in the RPE65 gene in both sisters. Both parents were shown to be heterozygous carriers, confirming an autosomal recessive mode of inheritance and the true homozygous biallelic nature of the mutation in the siblings	The treatment with subretinal application of voretigene neparvovec on her right eye was performed via 23-gauge pars plana vitrectomy (vitrectomy device: Qube_x0002_ pro, Ruck Ophthalmologische Systeme GmbH, Eschweiler, Germany, microscope: Zeiss, Jena, Germany). First a core vitrectomy was performed and the hyaloid was lifted. A canula was inserted temporal superiorly to the fovea. Due to a nonel…
35001204	Deng C et al	2022	Real-world outcomes of voretigene neparvovec treatment in pediatric patients with RPE65-associated Leber congenital amaurosis	PURPOSE: To investigate real-world safety and efficacy of voretigene neparvovec gene therapy administration in pediatric patients with biallelic RPE65 disease-causing variants. METHODS: A retrospective study of 27 eyes of 14 patients with RPE65-associated Leber congenital amaurosis examined postoperative complications and longitudinal changes in photoreceptor function following treatment with sub…	Graefe's archive for clinical and experimental ophthalmology = Albrecht von Graefes Archiv fur klinische und experimentelle Ophthalmologie	10.1007/s00417-021-05508-2	https://doi.org/10.1007/s00417-021-05508-2	Yes	RWE	14		mean 9,1. Age range 4-17	median follow-up time was 531 days, with a range of 167 to 677 days. Baseline and follow-up FST were obtained for 13 eyes of 7 patients, and follow-up FST was obtained approximately 6 to 12 months posttreatment based on patient availability	longitudinal changes in photoreceptor functional measures including FST, GVF, BCVA, and structural measure of central subfield thickness (CST) from OCT scans. Standard preoperative workup included clinical exam, ultra-wide-field fundus imaging and autofluorescence, OCT, and electroretinogram. Some patients completed additional GVF and FST testing prior to surgery. The III4e isopter of each GVF wa…	Mean follow-up FST of − 4.1 log cd.s/m2 (SD: 0.9, median: − 3.9, range: − 2.9 to − 5.8). This improvement after treatment was statistically significant (P < 0.001). GVF improved for each eye after surgery, although the degree of improvement varied among different patients. There was an expansion of the III4e isopter, often within the central 20° of the visual field, although the direction of expa…		Patients confirmed to have biallelic pathogenic or likely pathogenic variants in RPE65 were scheduled for surgery, following informed consent. Mean baseline FST:− 2.0 log cd.s/m2 (SD: 0.7, median: − 1.8, range: − 1.2 to − 3.5); mean baseline GVF III4e isopter size: 163 sum degrees (SD: 253, median: 45, range: 0 to 767); mean baseline area: 791 mm2 (SD: 1529, median: 67, range: 0 to 5280)Mean visu…		See Table 1 Patient demographics for RPE65 variants. The most common genetic variant in the cohort was the c.11 + 5G > A pathogenic variant, identified as a homozygous or heterozygous variant in eight patients. Seven patients were part of one large consanguineous pedigree. Another two patients were related and shared compound heterozygous disease-causing variants c.11 + 5G > A and c.962dupA; p.(A…	After core vitrectomy, dilute preservative-free triamcinolone (Alcon, Geneva, Switzerland) was instilled to assist with the induction of posterior vitreous detachment. Then, 1.5 × 1011 vg voretigene neparvovec in a volume of 0.3 mL was injected subretinally in one to four subretinal blebs. The fovea was detached in seventeen eyes (seven eyes with > 1000 μm foveal elevation). Scleral depression wa…
33838313	Gange WS et al	2022	Perifoveal Chorioretinal Atrophy after Subretinal Voretigene Neparvovec-rzyl for RPE65-Mediated Leber Congenital Amaurosis	PURPOSE: To report an anatomic change following subretinal injection of voretigene neparvovec-rzyl (VN) for RPE65-mediated Leber congenital amaurosis. DESIGN: Multicenter, retrospective chart review. PARTICIPANTS: Patients who underwent subretinal VN injection at each of 4 participating institutions. METHODS: Patients were identified as having perifoveal chorioretinal atrophy if (1) the areas of …	Ophthalmology. Retina	10.1016/j.oret.2021.03.016	https://doi.org/10.1016/j.oret.2021.03.016	Yes	RWE	10 patients, 18 eyes	Male 60% (n=8)	mean age 11,6 (range 5-20)	mean FU time 11.3 months	Main outcome measures included change in visual acuity, FST, visual fields, and location of atrophy relative to subretinal bleb position. Intraoperative photographs were used to compare areas of atrophy with the original subretinal bleb position. Vector was delivered using surgeon foot-pedal control with the Viscous Fluid Control tubing (Alcon) connected to the MedOne Microdose syringe (MedOne Su…	Patients were identified as having perifoveal chorioretinal atrophy if (1) the areas of atrophy were not directly related to the touchdown site of the subretinal cannula; and (2) the area of atrophy progressively enlarged over time. Atrophy was identifiable at an average of 4.7 months (SD, 4.3) after surgery and progressively enlarged in all cases up to last follow-up examination Eight of 10 pati…		Baseline mean logarithm of the minimum angle of resolution visual acuity and FST were 0.82 (standard deviation [SD], 0.51) and -1.3 log cd.s/m2 (SD, 0.44), respectively. The mean spherical equivalent was -5.7 diopters (D) (range, -11.50 to +1.75 D). 9 of 10 patients were myopic with a mean -6.1 D refractive error.			All procedures were performed according to the recommended protocol described by Russell et al with the following key points and exceptions: (1) Vector was delivered using surgeon foot-pedal control with the Viscous Fluid Control tubing (Alcon) connected to the MedOne Microdose syringe (MedOne Surgical, Inc.) with maximum injection pressure of 16 PSI; (2) vector was injected directly into the sub…
36041151	Burgess FR and Hall HN and Megaw R	2022	Emerging Gene Manipulation Strategies for the Treatment of Monogenic Eye Disease	Genetic eye diseases, representing a wide spectrum of simple and complex conditions, are one of the leading causes of visual loss in children and working adults, and progress in the field has led to changes in disease investigation, diagnosis, and management. The past 15 years have seen the emergence of novel therapies for these previously untreatable conditions to the extent that we now have a l…	Asia-Pacific journal of ophthalmology (Philadelphia, Pa.)	10.1097/APO.0000000000000545	https://doi.org/10.1097/APO.0000000000000545	No	Review
36034763	Price KW et al	2022	Iatrogenic choroidal neovascularization associated with subretinal gene therapy surgery	Purpose: To report a case of iatrogenic choroidal neovascularization (CNV) developing one month after subretinal gene therapy surgery. Observations: A 16-year-old male with biallelic RPE65 mutation associated retinal dystrophy was treated with subretinal voretigene neparvovec in the left eye. During initiation of a balanced salt solution pre-bleb, a faint and transient subretinal hemorrhage was o…	American journal of ophthalmology case reports	10.1016/j.ajoc.2022.101677	https://doi.org/10.1016/j.ajoc.2022.101677	Yes	RWE	1	male	16			During propagation of BSS pre-bleb, with a preset injection pressure limit set at 16 pounds per square inch, a faint subretinal hemorrhage (SRH) was noted beneath the retinotomy site. The SRH quickly became diluted due to BSS and was visually imperceptible. However, intraoperative optical coherence tomography (OCT) showed focal subretinal hypo-reflective material and possible break in Bruch’s mem…		visual acuity was 20/70 and 20/50 in the right and left eye respectively, with dilated exams in both eyes showing waxy pallor of the optic nerve heads, pigmented changes throughout the macula, and coarse granular hypopigmentation throughout the periphery			After pre-treatment with three days of 40 mg of oral prednisone, he underwent an uneventful surgery in the right eye. One week later, he underwent surgery on the left eye. Prior to initiation of a balanced salt solution (BSS) pre-bleb, the subretinal cannula wastrimmed with Vannas scissors to create a beveled tip. This was done twice because initial bevel angle was too acute. During propagation o…
36067422	Giansanti F et al	2022	Retinal Pigment Epithelium Atrophy after subretinal Voretigene Neparvovec-rzyl for RPE65-related disease: a 6-month follow-up	[Photo essay] We reported a 6-month follow-up of a patient who developed a progressive bilateral Retinal Pigment Epithelium atrophy after subretinal injection of Voretigene neparvovec. The pathogenesis of chorioretinal atrophy is not known at this time. We did not know how this phenomenon will change over longer period of time.	Retina (Philadelphia, Pa.)	10.1097/IAE.0000000000003576	https://doi.org/10.1097/IAE.0000000000003576	Yes	RWE	1			6 months		We have reported a 6-month follow-up of a 20-year old patient who developed a progressive bilateral Retinal Pigment Epithelium atrophy (RPE) after subretinal injection of VN. We showed that even the atrophic areas which correspond to the touchdown site of the cannula for the subretinal injection enlarged up to 6 months of follow-up. The areas of atrophy occurred on areas already devoid of photore…
35235143	Doevendans PA et al	2022	Will our cardiomyopathy patients accept gene therapy?	Novel techniques such as gene therapy are becoming available in an attempt to cure inherited diseases. Before these new therapies can be offered to patients, we need to be aware of potential reservations or objections, not only from patients and their surroundings but also from the public. In addition, legal issues and costs need attention before curative gene therapy can be applied in the clinic…	Netherlands Heart Journal	10.1007/s12471-022-01665-z	https://doi.org/10.1007/s12471-022-01665-z	No	Review
19833058	Revere KE and Chung DC	2022	Recent breakthroughs in gene therapy for inherited retinal degeneration	Gene therapy for inherited retinal degeneration has made major advances toward the ultimate goal of reversing blindness in human patients. With significant advances in recombinant viral vector design, safety and efficacy profiles have greatly improved. Although these recent advances have been applied to many different retinal diseases, one retinal degenerative disease, Leber congenital amaurosis,…	Discovery medicine		https://www.discoverymedicine.com/Karen-E-Revere/2009/10/09/recent-breakthroughs-in-gene-therapy-for-inherited-retinal-degeneration/	No	Review
36096933	Stingl K et al	2022	Therapy with voretigene neparvovec. How to measure success?	Retinal gene supplementation therapy such as the first approved one, voretigene neparvovec, delivers a functioning copy of the missing gene enabling the protein transcription in retinal cells and restore visual functions. After gene supplementation for the genetic defect, a complex network of functional regeneration is the consequence, whereas the extent is very individualized. Diagnostic and fun…	Progress in Retinal and Eye Research	10.1016/j.preteyeres.2022.101115	https://doi.org/10.1016/j.preteyeres.2022.101115	No	Review					Until emerging treatments of photoreceptor diseases became possible, there was no need to test a change in the local function of cones and rods separately from each other. These are new questions that cannot be satisfactorily answered by available retinal functional diagnostics. In recent years, our research group has been dedicated to answer these open questions on how to measure functional outc…	The improvement of the dark-adapted thresholds represents the functional rod rescue and is more pronounced in children and young patients. An improvement of more than 40 dB in the FST is typical for children. Patient reports: our experiences indicate that patients’ free-text narrations and subjective descriptions are of high interest because there are no “standards” for their daily life, and each…	The improvement of the dark-adapted thresholds represents the functional rod rescue and is more pronounced in children and young patients. This correlation might not be directly related to age per se but to the number of available target cells, decreasing with age. Young patients, who have more photoreceptors visible in their retinas, are better predisposed to benefit from the treatment than olde…	Various national and international recommendations for application of voretigene neparvovec state that there must be target tissue available that can benefit from the therapy. Currently, morphological proof of the outer retina in optical coherence tomography (OCT) as well as still-quantifiable visual function are sufficient prerequisites for coverage of costs in countries such as Germany. In cont…	The first approach is driven by the question of how to test the retinal network in a state when light stimulation is no longer possible due to end-stage photoreceptor degeneration: transcorneal electrostimulation Our experiments in vivo confirmed that human rods react to lower frequencies such as 6–8 Hz sinusoidal stimuli and that, with an increase in the frequency, it is possible to target diffe…
36163489	Jalil A et al	2022	Retinal gene therapy in RPE-65 gene mediated inherited retinal dystrophy	Background: Voretigene neparvovec (VN) is a gene therapeutic agent for treatment of retinal dystrophies caused by bi-allelic RPE65 mutations. We illustrate, both the benefits and pitfalls associated with ocular gene therapy in the same patient. Methods: Two eyes of one patient with bi-allelic RPE65 mutations have been treated with VN. The clinical examinations included visual acuity (VA, in norma…	Eye (Lond)	10.1038/s41433-022-02262-5	https://doi.org/10.1038/s41433-022-02262-5	Yes	RWE	1	male	39-year-old	3 years	At baseline patient’s VA (under normal and low luminance), colour vision, and contrast sensitivity were tested using natural pupilsstandard retinal electrophysiology and dark-adapted full-field stimulus threshold (FST), Goldmann VF analysis and imaging studies, including optical coherence tomography (OCT) and autofluorescence	Early in the postoperative period, the patient started noticing increased light sensitivity and improved low luminance navigation. Two weeks following surgery, he developed left-sided cystoid macular oedema, which showed little improvement with steroid eye drops but settled completely on a short 2-week course of oral steroids. VA remained at 0.8 for the left eye a month after surgery. In the earl…		There are three criteria to be met for the patient to be considered for VN treatment in the United Kingdom: 1. Presence of viable retina (At least 100 microns central retinal thickness on OCT scan) 2. Three or more optic disc areas without atrophy or pigmentary degeneration within posterior pole of the retina 3. A remaining VF within 30° of fixation.baseline, we report, logMAR VA was 0.6 (right) …			The surgery consisted of 25 G pars plana vitrectomy (PPV), subretinal injection of 0.3 ml of VN, fluid air exchange and closure of all surgical ports with 8/0 vicryl. There were no complications during the procedure. Following the operation, the patient was advised to maintain supine position for 24 h
36103843	Leroy BP et al	2022	Gene therapy for inherited retinal disease: long-term durability of effect	The recent approval of voretigene neparvovec (Luxturna®) for patients with biallelic RPE65 mutation-associated inherited retinal dystrophy with viable retinal cells represents an important step in the development of ocular gene therapies. Herein, we review studies investigating the episomal persistence of different recombinant adeno-associated virus (rAAV) vector genomes and the pre-clinical and …	Ophthalmic Res	10.1159/000526317	https://doi.org/10.1159/000526317	No	Review					Patients with IRDs can lose a large amount of RPE photoreceptor complexes before showing a sizeable decline in BCVA. Alternative tests such as FST and Goldmann kinetic perimetry quickly capture improvement in visual function post-treatment with gene therapy, and/or can also show loss of function as a result of photoreceptor-RPE cell loss. Clinical studies conducted with VN, indicate that FST may …	Visual acuity and the amount of photoreceptor loss as well as progression of disease vary significantly between patients, even in those from the same family. Thus, if a reduction in treatment effect was to occur, the decrease in visual function would also be affected by the natural history of the disease in that particular patient. Russell et al. presented follow-up data available in 26 patients …		The timing of intervention in relation to disease course may impact long-term therapeutic outcomes. The success of treatment depends on the number of retinal cells as well as on cell viability, which tend to decrease with disease duration. While some pre-clinical studies suggest gene therapy achieves optimal results in younger animals, other research indicates that gene therapy can be also succes…
36672611	Gerhardt MJ et al	2022	Gene Therapy with Voretigene Neparvovec Improves Vision and Partially Restores Electrophysiological Function in Pre-School Children with Leber Congenital Amaurosis	Leber congenital amaurosis caused by mutations in the RPE65 gene belongs to the most severe early-onset hereditary childhood retinopathies naturally progressing to legal blindness. The novel gene therapy voretigene neparvovec is the first approved causative treatment option for this devastating eye disease and is specifically designed to treat RPE65-mediated retinal dystrophies. Herein, we presen…	Biomedicines	10.3390/biomedicines11010103	https://doi.org/10.3390/biomedicines11010103	Yes	RWE	4		3-6 years	Mean time was 18.5 months (range 6–32 months; SD ±10.4).	All patients underwent complete ophthalmological examinations before and after Treatment. Postoperative clinical evaluations were done in all patients at days 1, 2 and 3 after the injection; 1, 3and 6 months after surgery (n = 8 eyes); and again after 12 months (n = 5 eyes), 24 months (n = 4 eyes), 27 months (n = 3 eyes), 30 months (n = 2 eyes) and 32 months (n = 1 eye). Goldmann kinetic perimetr…	Efficacy of Voretigene Neparvovec Four weeks after surgery, mean visual acuity was 0.85 logMAR (SD ±0.34), and at the six month follow-up, we observed a statistically (adjusted p-value 0.01) and clinically significant mean visual acuity improvement of 0.3125 logMAR units (mean BCVA 0.7; SD _ 0.3). Notably, six eyes of three patients reached an improvement of at least 0.3 logMAR units, with the hi…		Baseline Characteristics and Clinical Appearance All patients except for P4 showed a lack of eye contact from birth and had infantile nystagmus, Baseline/pretreatment BCVA ranged from 1.3–0.7 logMAR (mean 1.01; SD _ 0.27). Distinctive of the disease, a lack of 488 nm autofluorescence was observed in all patients. Navigation at luminance levels below 40 lux was not possible, and none of the patien…		Table 1. Patient demographics and genetic features. Patient 2 (P2), a 3-year-old male of middle European (German) ancestry harbored two pathogenic heterozygous mutations in RPE65 and one variant in the CEP290 gene with unclear clinical significance regarding its disease phenotype. The c.5668G>T variant in Exon 41 of the Centrosomal Protein 290 (CEP290) gene was detected in P2 in a heterozygous st…	VN was administered under general anesthesia via 23 G three-port vitrectomy by the same surgeon (S.G.P.) according to the protocol described by Russel et al. [17] with minor modifications: after induction of posterior vitreous detachment and removal of residual vitreous (every vitrectomy involved 4 mg triamcinolone acetonide (TriamHEXAL, Hexal AG, Holzkirchen, Germany) to visualize the vitreous),…
36271235	Testa F et al	2022	Visual function and retinal changes after voretigene neparvovec treatment in children with biallelic RPE65‑related inherited retinal dystrophy	To report quantitative retinal changes assessed by spectral-domain optical coherence tomography (SD-OCT) in children treated with voretigene neparvovec (VN) at a single center in Italy. Retrospective review of six consecutive pediatric patients with biallelic RPE65-related dystrophy treated bilaterally with VN. SD-OCT scans were analyzed to extract Early Treatment Diabetic Retinopathy Study (ETDR…	Scientific Reports	10.1038/s41598-022-22180-6	https://www.nature.com/articles/s41598-022-22180-6	Yes	RWE	6	33.34	mean age of 10.2 ± 3.1 years (range 7–16 years)	180 days	A standard protocol based on Early Treatment Diabetic Retinopathy Study (ETDRS) charts was used to measure BCVA. Letter scores were converted to the logarithm of the minimum angle of resolution (logMAR). SD-OCT images of the posterior pole were acquired with the Spectralis OCT plus with blue peak (Heidelberg Engineering, Heidelberg, Germany), obtaining a dense 20° × 15° volume scan centered onto …	Three patients developed new areas of focal retinal atrophy—exceeding the retinotomy site—in retinal midperiphery (beyond vascular arcades) identified by evident loss of the RPE (i.e., a variable degree of translucency with a detectable choroidal vasculature), which were observed in both eyes at the 6-month post-treatment timepoint. At the Day 30 / Day 45 post-treatment, a significant (P < 0.001)…	Relationship between BCVA gain and change in ONL thickness at the six-month time-point compared to baseline: we observed that a higher improvement in BCVA was significantly associated with a higher increase in ONL thickness in the internal ETDRS ring, (β = − 0.001; P = 0.010).	Criteria for treatment with VN (e.g., central retinal thickness > 100 μm). Mean baseline BCVA: 0.70 ± 0.08 logMAR (corresponding to an ETDRS score of 50 and a Snellen equivalent of 20/100). At baseline: disrupted subfoveal EZ band in all except one eye, in which the subfoveal EZ band was intact. The ELM band was graded as disrupted in all but two eyes, which had intact ELM bands. Reduced baseline…		See table 1 for RPE65 mutations.	The surgical technique was OCT-guided 25-gauge vitrectomy (Alcon CONSTELLATION ® Vision System, Geneva, Switzerland). Sclerotomies were performed at 3.5 mm from the limbus. Following standard core vitrectomy, posterior vitreous detachment was induced with preservative-free triamcinolone acetonide. Next, single subretinal injection of VN was performed along the upper vascular arcades, avoiding vas…
35129589	Testa F et al	2022	RPE65-Associated Retinopathies in the Italian Population: A Longitudinal Natural History Study	Purpose: To investigate the course of inherited retinal degenerations (IRD) due to mutations in the RPE65 gene. Methods: This longitudinal multicentric retrospective chart-review study was designed to collect best corrected visual acuity (BCVA), Goldman visual field, optical coherence tomography (OCT), and electroretinography (ERG) measurements. The data, including imaging, were collected using a…	Invest Ophthalmol Vis Sci	10.1167/iovs.63.2.13		Yes	RWE	43		mean age 27.8 ± 19.7 years	BCVA longitudinal analysis:mean follow-up period of 5.0 ± 4.5 years (median, 4.6 years; range, 1–18 years); VF longitudinal analysis: mean follow-up period: 5.8 ± 4.7 years; median, 4.8 years; range, 1–18 years). OCT long. analysis mean follow-up period, 3.9 ± 2.9 years; median, 3.0 years; range, 1–10 years	The assessment of BCVA was performed either using a LEA symbol chart for children or the Tumbling E and EDTRS chart for adults. All assessments were converted to logarithm of the minimum angle of resolution (logMAR) unit for standardization purposes. Using the scale adapted from Holladay, off-chart measurements were converted as follows: a value of 2.7 was assigned for hand motion, 2.8 for light …			The clinical diagnosis was reviewed according to the following diagnostic criteria. A diagnosis of LCA was based on the presence of a severe visual impairment from birth (or from the first months of life), roving eye movementsor nystagmus, poor pupillary light responses, oculo-digital sign (poking, rubbing, or pressing of the eyes), and undetectable or severely abnormal full-field ERG. EOSRD was …		See table 3: Genotypes of the Molecularly Confirmed RPE65 Patients of the Italian Cohor. tLess than half of the patients (n = 24; 40%) were homozygous for the identified variants, whereas the remaining 60% (n = 36) were compound heterozygotes. 43 differentvariants in the RPE65 gene (Table 3; Fig. 3A), namely, seven frameshift variants, eight nonsense mutations, four splicesite variants, and 24 mi…
36225124	Kolesnikova M et al	2022	Chorioretinal atrophy following voretigene neparvovec despite the presence of fundus autofluorescence	Introduction: Leber congenital amaurosis (LCA) type 2, due to disease-causing variants in RPE65, is characterized by severe visual loss in early infancy. Current treatments include voretigene neparvovec-rzyl (VN) for RPE65-associated LCA. Herein, we present the long-term follow-up of a patient treated with VN using quantitative autofluorescence (488 nm excitation). Case report: A 9-year-old girl …	Mol Genet Genomic Med	10.1002/mgg3.2038		Yes	Clinical trial (post-hoc)	1	female	11 yo (age of treatment)	8 years	VA, Wide-angle fundus imaging, Quantitative fundus autofluorescence (qAF) color-coded images	Two-year follow-up revealed the BCVA was stable in the left eye and improved to 20/150 in the right eye, with a subjective improvement in low-light conditions. Eight-year follow-up revealed a BCVA of 20/400 OD and 20/150 OS and the patient noted decreased peripheral vision. Anterior segment examination remained unremarkable until 8-year follow-up when trace posterior subcapsular cataracts were no…	We found no association between the atrophy and subjective or objective measurements of vision.	At initial presentation, best-corrected visual acuities (BCVA) were 20/400 and 20/150 in the right (OD) and left (OS) eyes, respectively. Anterior segment examination was unremarkable. Dilated fundus examination revealed retinal vasculature attenuation. Prior to intervention, short-wavelength fundus autofluorescence (SW-AF) imaging revealed a hypo-autofluorescent fundus with absent contrast betwe…		Genetic evaluation revealed biallelic variants in the RPE65 gene leading to the protein changes p.(Lys295Ter) and p.(His68Tyr) (NM_000329.3).	The patient received bilateral subretinal injections of VN along the superotemporal arcade as part of a phase III clinical trial
36822437	Stingl K et al	2023	Full-field scotopic threshold improvement following voretigene neparvovec-rzyl treatment correlates with chorioretinal atrophy	Introduction: Leber congenital amaurosis (LCA) type 2, due to disease-causing variants in RPE65, is characterized by severe visual loss in early infancy. Current treatments include voretigene neparvovec-rzyl (VN) for RPE65-associated LCA. Herein, we present the long-term follow-up of a patient treated with VN using quantitative autofluorescence (488 nm excitation). Case Report: A 9-year-old girl …	Molecular Genetics&Genomic Medicine	10.1016/j.ophtha.2023.02.015	https://onlinelibrary.wiley.com/doi/10.1002/mgg3.2038	Yes	RWE	71 eyes of 38 patients treated at the Center of Ophthalmology Tübingen (Germany) 111 or Children’s Hospital Los Angeles (California, USA)	15 males 23 females	mean age at surgery: 17 years (range: 2-44)		Fundus images were obtained with a Zeiss fundus camera (FF450 IR fundus camera, Carl Zeiss Meditec, Jena, Germany) or Optos California (Optos, Marlborough, Massachusetts), and fundus autofluorescence images (Spectralis HRA+OCT system, Heidelberg Engineering GmbH, Heidelberg, Germany) were taken at baseline and follow-up. At both sites all retinal imaging was performed at 2 weeks, 1 month, 3 month…	The No Atrophy group consisted of 51 eyes of 26 patients and the Atrophy group consisted of 20 eyes of 12 patients, thus representing 28% (20/71) of treated eyes. Nine patients (24%) were treated at the Center for Ophthalmology, University of Tuebingen (UT), Germany and 29 patients (76%) at Children’s Hospital Los Angeles (CHLA). Comparison of demographic characteristics such as gender, age, or s…	Development of chorioretinal atrophy after treatment with VN is an important newly described adverse event occurring in some patients during post-authorization use. When it occurs, the growth rate of chorioretinal atrophy exceeds the natural course of the disease when compared to the natural progression rate before intervention. Interestingly, this phenomenon does not occur in all patients. A str…

## Sheet: Liste campi
Clinical trial (planned)
Clinical trial (post-hoc)
RWE
Systematic review
Review
In vivo
